# Supplementary material for: Effects of Different Chemicals on Sexual Regulation in Persimmon (Diospyros kaki Thunb.) Flowers
Source: Front Plant Sci. 2022 May 26;13:876086. doi: 10.3389/fpls.2022.876086 (PMC9179176; doi:10.3389/fpls.2022.876086)
Supplement: Supplementary file 2 [file Table_2.XLS]

## Sheet: sheet 1
Supplementary Table 4 FPKM of the genes found in 6 samples.
Gene ID	FPKM (Control-1)	FPKM (Control-2)	FPKM (Control-3)	FPKM (Treatment-1)	FPKM (Treatment-2)	FPKM (Treatment-3)
evm.TU.fragScaff_scaffold_3.536	10864.9	2890.99	8355.16	9302.67	10283.3	9449.68
BGI_novel_G000590	7773.8	1425.5	7936.77	9270.78	7182.72	8376.9
evm.TU.fragScaff_scaffold_92.516	7067.38	1934.32	6490.37	8279.27	7131.91	6504.75
evm.TU.fragScaff_scaffold_16.994	6508.38	1913.5	5041.85	5970.39	6254.57	5675.42
BGI_novel_G000596	6338.89	1477.95	5265.45	6576.37	7380.27	5057.56
evm.TU.original_scaffold_1657.29	6286.03	1747.25	4964.81	5574.58	6663.98	5391.99
evm.TU.fragScaff_scaffold_107.247	5763.28	3315.91	5534.29	5832.14	7166.71	6156.98
evm.TU.original_scaffold_1472.221	4675.2	2793.16	4388.02	4837.76	4935.11	5062.13
BGI_novel_G000588	4610	589.2	5056.57	5932.48	4575.7	5589.9
evm.TU.fragScaff_scaffold_92.1116	4100.5	1176.04	2974.77	3646.06	3501.23	3763.83
evm.TU.original_scaffold_343.48	3970.83	2786.22	3960.98	4008.08	5494.64	4266.43
evm.TU.fragScaff_scaffold_124.624	3656.16	1027.55	2794.62	3031.47	3346.7	3161.76
evm.TU.original_scaffold_815.132	3479.51	1150.61	3543.14	3809	3766.21	3845.43
evm.TU.fragScaff_scaffold_92.515	3359.57	815.26	3215.6	3978.56	3034.16	2968.52
evm.TU.fragScaff_scaffold_92.908	3283.44	8789.88	3343.71	1899.07	2530.12	2760.59
evm.TU.fragScaff_scaffold_27.285	3262.72	652.61	2699.97	2815.35	3038.11	2662.24
evm.TU.fragScaff_scaffold_58.206	3233.95	1408.09	3102.04	3365.89	4118.52	3753.41
evm.TU.original_scaffold_956.129	3141.51	763.14	3043.23	3564.55	3428.29	3470.17
evm.TU.original_scaffold_203.297	3103.67	3512.03	2922.21	3200.18	3521.75	3604.54
evm.TU.original_scaffold_2281.194	2887.65	688.44	2507	2939.92	2344.58	2507.06
evm.TU.original_scaffold_1591.268	2749.56	813.75	2852.96	3398.65	2837.19	3675.03
evm.TU.fragScaff_scaffold_124.628	2748.97	815.42	2203.19	2260.09	2079.01	2188.75
evm.TU.original_scaffold_2019.103	2631.51	3795.72	3015.44	3314.05	3724.81	3340.08
evm.TU.fragScaff_scaffold_124.310	2509.51	919.78	3033.5	2704.39	2603.9	2590.3
evm.TU.fragScaff_scaffold_124.582	2223.48	446.63	1823.45	2895.55	2297.41	2370.52
evm.TU.original_scaffold_273.135	2123.04	894.84	1952.73	1716.22	2002.07	1855.54
evm.TU.original_scaffold_1291.68	2022.79	1264.64	1931.45	1975.78	2847.24	2213.32
evm.TU.fragScaff_scaffold_101.743	1992.88	2043.18	2721.28	8122.98	6064.66	5651.56
evm.TU.original_scaffold_862.40	1953.45	502.94	1894.5	2262.04	2066.06	2134.54
evm.TU.fragScaff_scaffold_16.862	1947.61	302.77	1536.82	1795.14	2050.29	1656.31
evm.TU.fragScaff_scaffold_87.89	1947.57	283.76	1595.6	1728.64	1706.42	1756.07
evm.TU.fragScaff_scaffold_28.26	1927.69	975.39	1848.39	1981.1	2602.51	1971.37
BGI_novel_G000127	1926.34	1133.99	2063.5	2484.95	2405.52	2081.22
evm.TU.original_scaffold_2136.5	1914.93	2193.3	2210.2	867.53	1088.49	1184.63
evm.TU.fragScaff_scaffold_92.915	1875.69	1165.21	1742.92	2216.4	2343.02	2060.06
evm.TU.original_scaffold_2717.49	1855.03	3718.83	2069.19	1760.46	2091.48	1940.93
BGI_novel_G000919	1855.02	673.48	1848.6	1886.37	3013.62	2272.1
evm.TU.original_scaffold_2438.60	1838.52	5280.13	1696.56	1754.42	1812.64	2238.02
BGI_novel_G000897	1812.81	1612.77	2099.38	1743.23	3001.43	1696.29
evm.TU.fragScaff_scaffold_110.240	1797.15	996.18	1580.05	1844.38	1966.91	1937.25
evm.TU.original_scaffold_2136.38	1780.39	5237.81	1991.18	1354.52	2013.7	1338.51
evm.TU.fragScaff_scaffold_113.75	1760.79	494.18	1898.44	1972.84	1879.92	2188.84
evm.TU.original_scaffold_2281.143	1745.08	2057.75	1389.47	3965.55	3984.12	5727.14
evm.TU.original_scaffold_203.81	1729.99	309.06	1453.42	1392.5	1388.55	1495.86
evm.TU.original_scaffold_1279.16	1693.58	2747.64	1915.57	1600.94	1967.65	1641.01
evm.TU.original_scaffold_2380.247	1659.33	3328.1	1441.78	1154.13	1317.38	1895.67
evm.TU.original_scaffold_2011.68	1600.89	858.64	2304.56	3017.21	2318.57	2395.14
BGI_novel_G000068	1570.07	262.08	1895.41	2097.51	1235.58	1765.68
BGI_novel_G001185	1560.93	1054.34	2194.17	2049.49	1765.4	2098.24
evm.TU.original_scaffold_203.101	1553.69	1731.85	1513.15	1134.4	1752.53	1325.57
BGI_novel_G001188	1521.3	856.11	2461.15	2140.74	1431.39	2454.74
evm.TU.fragScaff_scaffold_101.143	1517.1	189.62	1147.62	786.39	1228.05	901
evm.TU.original_scaffold_973.59	1507.52	5031.45	1613.53	1582.85	2017.39	1994.71
evm.TU.original_scaffold_2380.206	1504.77	2827.15	1460.39	1707.28	1736.76	1578.04
evm.TU.fragScaff_scaffold_124.95	1468.02	781.08	1482.03	1205.35	1914.23	1416.62
evm.TU.original_scaffold_2380.208	1418.89	2219.65	1246.63	1005.2	1240.28	1207.75
evm.TU.fragScaff_scaffold_72.182	1387.82	5858.76	1830.1	686.12	1552.08	1028.7
evm.TU.fragScaff_scaffold_72.347	1378.23	442.12	1360.75	1570.11	1659.38	1674.33
evm.TU.original_scaffold_956.161	1367.51	485.76	1556.14	1587.46	1515	1730.56
evm.TU.fragScaff_scaffold_56.208	1336.5	1061.81	1844.4	3294.29	2402.75	2718.62
evm.TU.fragScaff_scaffold_45.403	1335.91	166.88	1765.08	1091.16	1116.51	1139.23
evm.TU.fragScaff_scaffold_45.216	1312.71	922.41	1355.77	1428.27	1744.31	1351.66
evm.TU.original_scaffold_815.170	1295.2	390.13	1421.73	1541.34	1742.4	1745.37
BGI_novel_G000572	1279.21	1396.86	1817.82	1529.34	2595.07	1860.7
evm.TU.original_scaffold_571.654	1276.86	1031.26	1505.62	1817.25	1572.89	1718.04
evm.TU.fragScaff_scaffold_81.16	1267.38	843.01	1439.14	1864.8	1820.9	1383.68
evm.TU.original_scaffold_171.497	1253.69	504.66	1084.3	1184.13	1310.58	1242.17
evm.TU.fragScaff_scaffold_124.671	1246.17	984.02	1242.64	1374.28	1882.48	1556.92
evm.TU.original_scaffold_1899.32	1232.57	134.96	936.07	541.55	765.27	646.27
evm.TU.fragScaff_scaffold_129.117	1216.57	6085.2	844.28	116.31	260.37	345.37
evm.TU.original_scaffold_1005.101	1215.64	437.75	1436.79	1579.74	1888.13	1680.43
evm.TU.original_scaffold_1472.153	1163.98	474.88	1302.02	1483.27	1702.35	1566.71
evm.TU.original_scaffold_909.80	1156.22	2313.52	1286.37	518.08	918.01	921.39
evm.TU.original_scaffold_463.49	1140.7	562.07	1237.87	1380.65	1729.73	1441.53
evm.TU.original_scaffold_1177.70	1134.19	247.73	1059.75	1248.21	1408.85	1369.98
evm.TU.original_scaffold_203.790	1112.96	199.17	875.91	1107.84	1228.34	1119.04
evm.TU.original_scaffold_755.48	1112.16	138.56	952.09	426.75	625.38	495.33
evm.TU.fragScaff_scaffold_86.48	1106.18	1695.42	1060.66	1432.87	1395.76	1557.8
evm.TU.original_scaffold_2331.28	1100.21	938.87	944.72	994.33	1137.14	1085.67
evm.TU.original_scaffold_2281.181	1099.15	3214.93	1189.38	704.07	980.38	856.6
evm.TU.original_scaffold_2136.74	1078.32	1844.03	1479.79	3537.66	3426.01	3051.57
evm.TU.original_scaffold_1133.46	1077.75	211.99	1770.58	3736.96	2848.13	2611.1
evm.TU.fragScaff_scaffold_120.136	1074.89	308.72	999.01	1145.94	1254.71	991.23
evm.TU.fragScaff_scaffold_20.84	1056.42	319.23	1759.15	1592.18	1061.41	1771.12
evm.TU.original_scaffold_2029.143	1049.35	431.69	986.32	1018.73	1097.7	1098.74
evm.TU.fragScaff_scaffold_2.117	1037.98	742.42	988.55	1084.5	1410.27	828.25
evm.TU.original_scaffold_1591.270	1034.98	180.94	971.1	1147.02	1029.38	1239.89
evm.TU.original_scaffold_848.261	1034.92	522.55	1169.83	1003.35	1668.19	923.78
evm.TU.fragScaff_scaffold_72.104	1008.96	1714.72	878.33	366.38	476.65	1033.99
evm.TU.original_scaffold_1720.168	1000.59	4700.86	1384.81	1250.64	1988.5	1306.41
evm.TU.original_scaffold_1053.2	986.54	1083.77	1283.94	1103.42	877.54	1214.14
BGI_novel_G000200	974.64	687.83	1070.79	954.39	728.79	936.34
evm.TU.fragScaff_scaffold_101.298	973.96	184.02	685.28	965.42	929.73	830.23
evm.TU.original_scaffold_2362.7	970.14	315.49	821.63	1006.43	895.75	1005.03
BGI_novel_G000197	960.79	235.92	1175.37	811.27	854.71	967.69
evm.TU.fragScaff_scaffold_20.172	960.79	551.69	1119.21	1142.86	1177.61	1096.21
evm.TU.original_scaffold_571.143	947.56	319.85	921.84	1018.76	1123.87	1142.3
evm.TU.original_scaffold_2438.74	947.55	2945.6	798.97	564.24	792.69	685.34
evm.TU.fragScaff_scaffold_25.1	944.7	2931.38	1036.93	1419.22	1335.29	1430.41
evm.TU.original_scaffold_1567.10	920.65	246.26	832.43	808.27	935.07	880.25
evm.TU.original_scaffold_672.56	898.57	2984.74	1274.92	906.39	1664.39	1081.45
evm.TU.original_scaffold_2323.38	895.63	533.81	852.32	968.65	939.42	1115.71
evm.TU.fragScaff_scaffold_25.89	890.64	419.04	806.73	687.1	648.47	729.73
evm.TU.fragScaff_scaffold_45.362	886.59	278.24	888.68	916.76	1009.72	912.91
evm.TU.original_scaffold_203.154	877.19	211.93	738.53	894.74	907.59	954.7
evm.TU.fragScaff_scaffold_20.123	874.82	537.92	958.44	1049.33	1222.28	1183.92
evm.TU.fragScaff_scaffold_2.399	872.45	1507.62	952.21	434.22	796.26	576.39
evm.TU.original_scaffold_931.239	872.05	1456.5	1016.24	437.31	779.7	638.2
evm.TU.fragScaff_scaffold_124.736	868.13	539.53	1007.86	963.08	1180.44	1111.8
evm.TU.fragScaff_scaffold_107.402	866.71	1432.74	843.54	433.49	439.15	611.86
evm.TU.original_scaffold_844.29	864.4	101.76	724.09	951.28	830.64	876.28
evm.TU.fragScaff_scaffold_54.102	856.99	234.96	925.51	1262.81	1208.65	1199.95
evm.TU.fragScaff_scaffold_3.60	854.28	3237.96	917.47	585.99	824.14	678.3
evm.TU.original_scaffold_1082.167	846.39	344.02	867.36	1097.85	968.4	1049.72
evm.TU.original_scaffold_571.598	837.13	2022.45	1071.27	1192.69	1496.24	1339.01
evm.TU.original_scaffold_1177.26	836.81	4298.38	954.74	854.23	1136.03	789.08
evm.TU.fragScaff_scaffold_125.51	833.84	535.44	848.23	882.67	1289.97	958.09
evm.TU.original_scaffold_571.625	829.28	261.08	879.82	1182.17	1102.1	1177.73
evm.TU.original_scaffold_2380.216	820.83	228.38	651.77	783.22	934.31	785.66
evm.TU.original_scaffold_1962.768	811.62	1456.51	1044.82	1078.22	1182.69	1156.32
evm.TU.original_scaffold_1962.380	807.78	337.78	791.16	1050.72	1218.86	1075.06
evm.TU.fragScaff_scaffold_101.397	795.09	361.74	813.74	711.88	865.88	860.59
evm.TU.original_scaffold_2468.219	794.2	213.75	725.08	915.67	949.25	925.16
evm.TU.original_scaffold_2323.74	789.54	1825.82	956.2	972.01	1101.32	984.63
evm.TU.fragScaff_scaffold_125.54	787.41	732.79	847.01	853.31	909.62	807.8
BGI_novel_G000989	786.67	933.77	694.36	824.44	1050.63	644.19
evm.TU.fragScaff_scaffold_102.110	786.4	413.15	645.19	491.08	539.05	463.64
evm.TU.original_scaffold_2468.221	783.97	216.39	672.6	821.34	877.27	831.03
evm.TU.fragScaff_scaffold_113.467	776.16	1939	1098.64	1259.02	1872.2	1432.68
evm.TU.fragScaff_scaffold_124.186	774.89	2409.76	761.28	360.4	600.99	470.6
evm.TU.original_scaffold_2037.81	774.73	2016.5	882.17	397.63	488.39	476.02
evm.TU.fragScaff_scaffold_92.626	772.9	2668.2	518.37	734.05	748.7	1037.09
evm.TU.fragScaff_scaffold_86.89	765.66	3024.96	821.61	651.86	831.18	802.92
evm.TU.original_scaffold_1567.11	761.88	138.8	618.71	672.67	716.89	694.76
evm.TU.original_scaffold_968.169	751.13	1701.3	758.04	661.44	718.59	724.78
evm.TU.original_scaffold_1639.60	747.95	406.48	910.66	410.39	591.68	382.38
evm.TU.original_scaffold_468.51	730.71	897.48	761.36	826.73	963.08	937.34
evm.TU.original_scaffold_1567.14	728.58	2032.31	978.9	1241.37	1215.87	1316.97
evm.TU.original_scaffold_2331.27	727.06	3263.79	778.69	530.93	880.7	692.34
evm.TU.fragScaff_scaffold_119.24	722.37	102.38	606.27	765.32	650.15	740.18
evm.TU.fragScaff_scaffold_107.173	711.63	423.98	708.37	808.45	1012.59	811.55
evm.TU.fragScaff_scaffold_16.98	709.19	192.55	721.37	959.71	879.91	1005.78
evm.TU.fragScaff_scaffold_120.110	705.63	253.65	819.7	1004.9	1097.56	1102.17
evm.TU.original_scaffold_2641.3	703.11	344.92	628.86	666.08	969.29	747.92
evm.TU.original_scaffold_171.736	703.01	209.95	657.65	818.04	839.97	861.08
evm.TU.fragScaff_scaffold_92.187	701.13	850.66	743.68	76.16	228.25	135.52
evm.TU.original_scaffold_290.2	696.26	1811.92	694.29	572.87	567.52	619.14
evm.TU.original_scaffold_2278.29	694.88	3344.55	946.39	197.55	649.94	177.71
evm.TU.original_scaffold_2561.181	693.15	1076.32	735.01	761.89	995.69	823.24
BGI_novel_G000492	692.91	8692.67	766.64	2916.44	2980.3	4313.26
evm.TU.original_scaffold_2284.60	692.87	320.92	682.44	969.12	933.78	965.81
evm.TU.original_scaffold_1472.138	684.9	2359.77	808.02	383.52	597.2	519.51
evm.TU.fragScaff_scaffold_119.47	681.85	179.99	760.75	1140.79	978.27	1080.36
evm.TU.original_scaffold_171.32	681.49	367.92	703.54	733.11	925.58	788.41
BGI_novel_G000199	679.32	395.09	794.42	495.81	593.03	673.64
evm.TU.original_scaffold_1005.127	677.73	923.68	1128.12	1102.29	1242.73	1092.35
evm.TU.original_scaffold_1570.93	676.72	703.99	567.47	364.21	297.96	420.93
evm.TU.original_scaffold_1591.107	676.54	2024.97	730.02	534.69	654.78	576.53
evm.TU.fragScaff_scaffold_129.137	674.8	194.89	770.17	1008.37	784.6	945.66
evm.TU.fragScaff_scaffold_92.1026	674.54	348.92	679.27	880.82	1031.13	954.27
evm.TU.fragScaff_scaffold_3.39	672.85	62.8	1102.31	763.08	672.17	796.48
BGI_novel_G000327	664.06	256.7	812.81	741.28	806.05	585.04
evm.TU.fragScaff_scaffold_124.50	662.37	280.94	685.22	734.96	721.28	826.51
evm.TU.original_scaffold_1962.540	661.13	383.07	715.81	262.24	277.27	332.24
evm.TU.original_scaffold_273.44	645.85	37.68	585.33	402.22	416.75	374.69
evm.TU.original_scaffold_203.82	642.85	249.75	523.05	608.28	643.03	562.79
evm.TU.original_scaffold_931.553	641.73	194.54	611.32	728.28	713.86	772.41
evm.TU.original_scaffold_1270.3	641.54	1932.29	519.13	685.3	725.83	771.64
evm.TU.original_scaffold_2522.19	641.46	2346.46	787.74	379.38	776.52	527.48
evm.TU.fragScaff_scaffold_70.139	641.44	1895.78	773.67	795.07	1083.8	856.88
evm.TU.fragScaff_scaffold_16.413_evm.TU.fragScaff_scaffold_16.414	639.63	87.45	604.74	689.25	595.23	707.46
evm.TU.original_scaffold_535.27	633.96	1266.78	800.74	544.16	566.8	586.27
evm.TU.original_scaffold_171.487	626.21	686.07	826.36	1221.08	1065.66	1047.24
evm.TU.fragScaff_scaffold_16.70	618.49	309.53	748.27	678.01	659.63	758.46
evm.TU.original_scaffold_203.100	613.63	623.89	648.21	633.78	842.72	645.63
evm.TU.original_scaffold_909.361	607.03	91.82	437.78	577.69	590.48	535.52
evm.TU.original_scaffold_2507.43	604.12	1293.17	578.74	83.02	135.58	100.87
evm.TU.original_scaffold_790.11	602.67	573.17	591.71	513.04	548.62	609.32
evm.TU.fragScaff_scaffold_111.43	602.11	167.68	606.07	630.89	735.06	671.94
BGI_novel_G000481	600.74	463.66	635.05	628.61	517.12	505.43
evm.TU.fragScaff_scaffold_16.217	597.46	196.93	525.54	499.31	617.39	596.03
evm.TU.original_scaffold_1207.190	589.76	132.12	566.24	725.18	739.88	757.18
evm.TU.fragScaff_scaffold_101.473	587.66	313.37	696.49	625.25	850.11	376.29
evm.TU.fragScaff_scaffold_113.62	586.78	194.23	549.13	774.06	788.43	743.12
evm.TU.fragScaff_scaffold_124.74	584.35	144.35	588.12	866.45	764.16	868.06
evm.TU.original_scaffold_2278.94	581.92	563.92	875.31	522.88	778.88	647.56
evm.TU.original_scaffold_2523.28	581.38	2559.63	646.02	220.49	597.74	325.92
evm.TU.original_scaffold_843.48	574.63	128.96	543.69	735.48	777.24	756.78
evm.TU.fragScaff_scaffold_108.18	573.21	1160.14	569.19	275.22	359.99	446.42
evm.TU.fragScaff_scaffold_35.132	570.24	1011.89	614.45	455.65	628.3	503.07
evm.TU.original_scaffold_571.490	570.07	518.78	631.74	585.12	791.54	663.84
evm.TU.original_scaffold_775.7	569.12	453.55	598.66	1131.56	675.84	733.32
evm.TU.original_scaffold_130.16	566.1	1335.44	445.05	373.41	409.12	403.31
evm.TU.original_scaffold_2141.13	564.57	621.12	644.45	376.97	439.19	414.31
evm.TU.original_scaffold_2468.114	560.97	258.52	588.65	629.17	695.41	717.18
evm.TU.original_scaffold_868.298	560.29	1157.05	715.79	231.11	192.36	308.07
evm.TU.fragScaff_scaffold_16.194	559.26	117.35	430.77	359.22	353.94	358.5
evm.TU.original_scaffold_909.258	557.43	1458.46	704.03	358.12	627.81	534.95
evm.TU.fragScaff_scaffold_124.473	547.47	841.08	587.18	598.18	727.09	726.86
evm.TU.fragScaff_scaffold_50.77	541.14	207.93	691.4	652.5	826.54	596.78
evm.TU.original_scaffold_171.51	538.28	133.83	775.02	938.48	513.24	638.11
evm.TU.original_scaffold_1207.114	536.38	1213.76	532.99	466.6	490.35	502.99
evm.TU.fragScaff_scaffold_56.259	531.77	2042.25	609.35	353.3	378.02	502.45
evm.TU.original_scaffold_994.108	529.31	370.31	493.4	603.72	517.3	515.78
evm.TU.fragScaff_scaffold_124.670	528.31	313.51	506.36	615.76	765.34	511.42
evm.TU.fragScaff_scaffold_6.64	525.82	748.59	755.78	25.45	97.84	88.89
evm.TU.fragScaff_scaffold_56.89	524.06	111.36	500.24	662.38	584.08	666.66
evm.TU.fragScaff_scaffold_95.101_evm.TU.fragScaff_scaffold_95.99	521.9	370.67	538.92	594.15	710.38	623.92
evm.TU.original_scaffold_2323.4	518.71	2239.31	543.74	414.15	554.78	543.91
evm.TU.fragScaff_scaffold_107.358	518.36	1553.69	576.96	609.51	659.41	656.6
evm.TU.fragScaff_scaffold_124.613	518.32	951.05	583.18	310.5	496.16	391.31
evm.TU.original_scaffold_2315.28	516.21	367.24	553.85	791.69	1004.34	665.28
evm.TU.original_scaffold_2136.130	513.35	727.03	474.65	452.01	561.13	425.38
evm.TU.original_scaffold_284.69	509.39	149.76	403.32	512.69	489.66	467.56
BGI_novel_G000741	508.98	350.66	584.04	780.32	776.37	607.08
evm.TU.fragScaff_scaffold_92.63	507.99	392.9	453.53	346.37	434.15	403.43
evm.TU.original_scaffold_1177.58	506.32	480.42	613.83	707.85	728.96	592.63
evm.TU.fragScaff_scaffold_22.38	503.76	739.6	562.45	498.24	568.67	601.97
evm.TU.original_scaffold_2315.88	503.26	1654.15	551.72	296.59	395.75	456.87
evm.TU.original_scaffold_195.33	499.47	1387.88	663.04	587.44	913.46	699.69
evm.TU.fragScaff_scaffold_107.404	496.52	213.66	512.75	715.05	694.92	745.68
evm.TU.original_scaffold_1082.117	492.7	67.55	373.32	315.25	382.31	320.94
evm.TU.fragScaff_scaffold_107.480	492.37	578.69	586.87	793.81	946.27	776.64
evm.TU.original_scaffold_683.28	491.11	3578.61	523.62	109.65	243	216.41
evm.TU.original_scaffold_2461.114	486.55	2501.26	586.82	201.59	383.38	300.8
evm.TU.original_scaffold_2323.278	484.38	111.27	411.49	501.87	524.24	528.02
evm.TU.fragScaff_scaffold_86.1	483.62	249.92	527.18	657.31	639.91	592.12
evm.TU.fragScaff_scaffold_93.21	483.57	512.82	487.17	855.63	558.82	831.11
evm.TU.fragScaff_scaffold_16.482	478.87	150.39	433.38	575.64	614.56	600.28
evm.TU.fragScaff_scaffold_113.70	476.97	119.81	462.5	650.45	624.03	647.74
evm.TU.original_scaffold_203.256	475.07	479.27	661.33	609.55	747.48	584.76
BGI_novel_G001091	472.03	302.26	476.49	338.09	378.15	355.07
evm.TU.original_scaffold_2522.168	471.36	94.67	441.51	581.26	499.49	591.68
BGI_novel_G001190	470.75	268.93	904.35	810.21	633.18	913.78
evm.TU.original_scaffold_1005.285	470.59	706.42	588.1	634.55	768.12	680.95
evm.TU.original_scaffold_2438.160	469.3	165.94	412.73	508.97	681.43	448.62
evm.TU.fragScaff_scaffold_16.455	466.81	984.54	445.37	267.83	515.05	292.59
evm.TU.fragScaff_scaffold_129.41	466.61	189.93	411.89	497.99	517.45	499.86
BGI_novel_G000951	465.91	134.35	401.47	506.2	540.19	479.74
evm.TU.fragScaff_scaffold_54.185	463.8	1447.37	476.58	205.35	281.77	304.95
evm.TU.fragScaff_scaffold_16.719	462.26	787.89	491.63	363.5	535.3	405.63
evm.TU.original_scaffold_1005.60	457.82	689.39	478.98	218.57	257.59	288.14
evm.TU.fragScaff_scaffold_70.299	454.76	92.32	434.4	447.31	488.88	451.8
evm.TU.fragScaff_scaffold_129.300	450.85	564.4	489.41	111.31	193.08	132.27
evm.TU.fragScaff_scaffold_16.64_evm.TU.fragScaff_scaffold_16.63	450.52	272.29	435.19	259.53	214.71	270.54
evm.TU.original_scaffold_2281.61	448.46	2471.68	335.61	444.26	423.2	506.48
evm.TU.original_scaffold_2786.57	445.78	1136.82	484.24	296.2	407.25	362.89
evm.TU.fragScaff_scaffold_124.369	442.27	1699.39	521.46	210.88	346.51	283.81
evm.TU.original_scaffold_848.81	441.58	576.07	441.67	446.67	513.21	506.41
evm.TU.fragScaff_scaffold_92.407	441.01	123.87	427.2	517.92	542.11	572.82
evm.TU.original_scaffold_2206.183	438.89	490.14	399.71	319.54	302.7	359.54
evm.TU.fragScaff_scaffold_124.345	437.37	145.62	407.18	553.15	580.86	567.97
evm.TU.original_scaffold_750.19	436.85	250.02	448.78	405.93	629.55	487.32
evm.TU.original_scaffold_2323.39	436.48	338.02	438.59	481.71	476.29	555.82
evm.TU.fragScaff_scaffold_15.140	436.06	12.72	285.96	0	0.59	0.62
evm.TU.fragScaff_scaffold_3.524	433.68	103.03	432.64	532.55	475.43	520.82
evm.TU.fragScaff_scaffold_16.393	433.23	169.85	420.6	460.04	545.33	460.85
evm.TU.fragScaff_scaffold_16.834	432.91	191.85	367.68	328.72	375.9	401.1
evm.TU.fragScaff_scaffold_15.55	430.22	132.42	573.59	779.31	490.26	562.2
evm.TU.fragScaff_scaffold_101.132	430.19	1220.63	484.59	513.83	669.46	534.1
evm.TU.fragScaff_scaffold_27.63	429.88	1113.14	233.02	117.09	113.65	192.93
evm.TU.original_scaffold_495.104	427.02	423.19	481.7	350.39	293.56	352.34
evm.TU.fragScaff_scaffold_77.196	426.45	113.1	409.88	505.24	545.68	538.61
evm.TU.original_scaffold_1591.298	425.56	1115.79	429.45	303.3	447.61	315.82
evm.TU.fragScaff_scaffold_92.254	425.32	83.24	378.18	529.16	483.25	503.77
evm.TU.original_scaffold_571.474	425.13	1059.08	507.95	382.44	565.74	467.44
evm.TU.fragScaff_scaffold_16.501	424.33	564.01	214.02	23.83	64.35	102.69
evm.TU.fragScaff_scaffold_54.196	423.77	166.17	628.07	629.85	816.56	632.7
evm.TU.original_scaffold_2591.69	422.73	756.01	358.39	366.27	280.53	370.74
evm.TU.fragScaff_scaffold_124.276	422.29	182.8	376.36	266.48	331.09	271.78
evm.TU.fragScaff_scaffold_32.161	421.97	1133.63	329.33	1253.58	861.02	1088.31
evm.TU.original_scaffold_1962.156	421.92	156.83	387.9	524.92	502.1	543.81
evm.model.BG.150.p	421.92	1885.24	472.79	250.12	485	289.49
evm.TU.original_scaffold_1705.1	421.11	896.22	483.14	519.36	481.55	559.18
evm.TU.original_scaffold_956.162	419.61	85.19	417.31	433.52	376.06	395.88
evm.TU.fragScaff_scaffold_41.116	419.5	1352.58	460.88	225.41	300.63	313.13
evm.TU.fragScaff_scaffold_27.25	419.42	700.49	444.44	388.61	352.05	439.52
evm.TU.fragScaff_scaffold_70.21	418.11	753.52	414.52	430.92	395.75	411.76
evm.TU.original_scaffold_2522.27	415.37	86.22	352.02	459.06	393.31	466.63
evm.TU.original_scaffold_2507.82	414.77	115.52	430.79	649.98	585.89	642
evm.TU.original_scaffold_171.688	414.52	2133.96	503.78	291.15	348.8	381.92
evm.TU.original_scaffold_909.380	414.51	499.19	461.15	736.79	509.49	620.74
evm.TU.fragScaff_scaffold_124.185	409.84	481.32	396.65	227.78	336.46	289.19
evm.TU.original_scaffold_2438.61	409.05	1237.22	503.29	381.62	466.56	445.33
evm.TU.original_scaffold_934.80	403.92	976.12	498.03	380.42	688.26	363.88
evm.TU.original_scaffold_2577.101	403.91	722.49	422.83	202.35	242.75	274.72
evm.TU.original_scaffold_1657.55	403.72	129.41	342.44	438.13	456.34	470.16
evm.TU.original_scaffold_2136.54	402.64	795.36	461.68	360.06	346.75	429.98
evm.TU.original_scaffold_1720.129	401.82	422.7	411.64	313.43	424.63	309.54
evm.TU.original_scaffold_1667.45	399.7	118.38	373.78	430.04	408.94	453.4
evm.TU.fragScaff_scaffold_50.160	398.37	603.49	480.6	190.82	255.15	194.97
evm.TU.fragScaff_scaffold_129.199	398.22	1507.55	508.78	373.66	610.3	435.34
evm.TU.original_scaffold_571.521	398.1	1008.54	339.06	156.82	201.82	390.82
evm.TU.original_scaffold_1220.33	396.7	164.39	462.12	481.93	482.25	512.79
evm.TU.fragScaff_scaffold_92.1146	396.52	817	427.66	290.73	296.68	346.7
evm.TU.fragScaff_scaffold_2.22	396.46	1363.81	493.92	250.22	398.54	308.42
evm.TU.fragScaff_scaffold_35.60	395.44	392.78	396.37	512.54	509.04	514.6
evm.TU.fragScaff_scaffold_110.183	391.69	352.48	415.59	872.68	770.72	811.03
evm.TU.original_scaffold_968.91	391.24	125.67	348.6	406.7	422.38	444.82
evm.TU.fragScaff_scaffold_70.94	388.07	168.94	385.95	463.89	582.37	418.04
BGI_novel_G000988	388.05	370.2	431.05	345.65	409.22	485.69
evm.TU.original_scaffold_203.621	385.18	500.44	377.22	286.23	336.57	306.74
evm.TU.fragScaff_scaffold_11.52	385.17	1289.45	406.46	172.32	343.69	337.8
evm.TU.fragScaff_scaffold_16.29	383.91	227.8	406.38	355.87	362.53	372.95
evm.TU.original_scaffold_1472.136	383.59	171.77	418.43	662.26	568.72	595.57
evm.TU.fragScaff_scaffold_92.822	381.06	561.14	388.69	312.23	338	338.28
evm.TU.fragScaff_scaffold_120.167	380.11	149.66	573.7	356.63	525.11	349.54
evm.TU.original_scaffold_273.111	379.18	851.81	397.28	280.71	328.67	353.33
evm.TU.fragScaff_scaffold_124.545	378.02	1434.02	433.58	357.46	505.13	393.25
evm.TU.fragScaff_scaffold_119.110	377.54	2243.23	437.97	253.23	517.98	343.76
evm.TU.original_scaffold_815.146	377.48	106.48	376.9	482.16	525.81	458.35
evm.TU.original_scaffold_931.570	375.12	96.93	349.35	500.42	469.04	493.8
evm.TU.fragScaff_scaffold_16.487	373.54	118.92	437.77	547.47	420.17	546.12
evm.TU.fragScaff_scaffold_16.509	372.39	82.79	353.88	439.8	458.52	459.42
evm.TU.fragScaff_scaffold_113.485	372.19	643.38	401.46	749.62	547.67	632.98
evm.TU.original_scaffold_1666.13	372.15	873.58	416.04	276.25	349.59	310.28
evm.TU.original_scaffold_1591.90	371.87	863.47	430.26	213.82	164.86	327.42
evm.TU.original_scaffold_755.12	370.89	160.59	547.31	592.53	395.39	466.76
evm.TU.fragScaff_scaffold_107.693	369.75	795.16	418.47	352.68	357.09	398.86
evm.TU.fragScaff_scaffold_92.1439	369.6	59.99	303.84	410.07	390.63	411.14
evm.TU.original_scaffold_571.165	368.12	102.73	325.56	405.83	457.56	413.09
evm.TU.original_scaffold_1666.85	366.97	44.31	323.64	267.45	267.07	267.8
evm.TU.original_scaffold_1220.72	366.75	1109.6	361.26	182.81	272.42	213.17
evm.TU.original_scaffold_2795.102	366.68	1039.95	429.31	185.29	449.45	342.73
evm.TU.original_scaffold_2037.61	366.62	607.35	364.53	1049.1	764.06	636.79
evm.TU.fragScaff_scaffold_16.267	366.28	1460.06	443.56	53.23	111.39	145.49
evm.TU.original_scaffold_868.274	365.4	125.54	307.41	62.08	97.86	68.54
evm.TU.fragScaff_scaffold_113.428	365.09	274.75	431.14	84.53	165.18	118.04
evm.TU.original_scaffold_771.46	364.29	1490.81	421.55	233.86	319.14	306.65
BGI_novel_G001186	363.58	128.97	535.62	571.36	378.48	458.84
evm.TU.original_scaffold_2461.46	360.86	3612.3	382.95	121.66	237.91	209.49
evm.TU.fragScaff_scaffold_86.75	360.18	118.06	330.16	268.72	411.86	279.97
evm.TU.fragScaff_scaffold_45.107	359.78	1026.78	323.35	137.26	149.25	224.07
evm.TU.fragScaff_scaffold_78.252	357.81	143.76	333.58	369.76	366.73	371.97
evm.TU.fragScaff_scaffold_47.86	357.71	488.99	459.66	404.73	495.8	472.55
evm.TU.original_scaffold_956.131	357.34	1023.23	351.38	364.72	450.53	372.19
evm.TU.original_scaffold_2795.174	357.05	456.39	360.21	208.92	269.59	260.21
evm.TU.fragScaff_scaffold_93.31	356.78	415.12	413.78	151.51	294.88	174.89
evm.TU.original_scaffold_2522.90	355.74	144.66	397.68	602.37	869.23	482.65
evm.TU.original_scaffold_463.15	354.93	550.8	450.02	353.13	419.95	334.88
evm.TU.fragScaff_scaffold_16.817	354.2	843.13	422.99	252.9	338.64	311.4
evm.TU.fragScaff_scaffold_16.122	349.4	212.32	386.61	445.67	518.81	442.48
evm.TU.original_scaffold_1361.4	349.33	80.18	320.21	230.66	289.22	220.12
evm.TU.fragScaff_scaffold_129.139	347.43	620.28	428.23	118.12	254.55	145.82
evm.TU.fragScaff_scaffold_113.562	347.2	957.61	438.09	157.61	280.53	177.86
evm.TU.original_scaffold_1657.56	346.61	145.98	312.01	408.94	439.99	376.98
evm.TU.original_scaffold_463.152	346.02	530.9	435.47	496.21	559.92	367.33
evm.TU.original_scaffold_909.85	345.49	114.37	338.38	386.88	307.54	332
evm.TU.original_scaffold_848.290	343.84	831.49	394.73	260.36	571.56	287.37
evm.TU.fragScaff_scaffold_45.24	343.1	212.56	385.38	443.61	431.19	480.23
evm.TU.original_scaffold_1666.71	342.2	99.89	286.33	244.23	241.67	217.8
evm.TU.fragScaff_scaffold_16.1032	339.24	210.04	397.05	572.65	555.84	565.96
evm.TU.fragScaff_scaffold_124.360	337.9	325.12	347.28	243.66	238.4	247.17
evm.TU.original_scaffold_2278.202	337.25	314.05	431.58	446.13	654.28	502.89
evm.TU.fragScaff_scaffold_92.614	337.21	217.39	294.04	237.18	341.27	262.7
evm.TU.original_scaffold_2380.102	336.63	118.89	381.14	506.42	521.51	513.76
evm.TU.original_scaffold_2136.179	336.34	1158.64	368.31	140.75	324.07	143.27
evm.TU.original_scaffold_195.298	335.89	370.84	290.57	213.77	309.44	286.9
evm.TU.original_scaffold_1207.31	335.69	974.2	364.83	253.52	436.84	269.26
evm.TU.fragScaff_scaffold_124.415	334.63	92.37	322.36	437.63	352.68	434.33
evm.TU.fragScaff_scaffold_93.71	334.41	116.37	415.3	310.39	352.33	348.79
evm.TU.original_scaffold_868.15	333.78	94.19	305.12	388.03	354.17	324.82
evm.TU.original_scaffold_1177.92	333.53	85.43	403.47	223.57	240.13	232.66
evm.TU.original_scaffold_571.336	333.09	325.94	387.04	306.77	297.19	364.26
evm.TU.original_scaffold_171.191	332.4	777.77	330.83	277.88	316.18	361.97
BGI_novel_G001121	332.21	868.11	303.94	238.99	195.68	184.43
evm.TU.original_scaffold_2281.135	331.12	527.3	408.32	406.65	527.9	353.46
evm.TU.original_scaffold_571.259	330.18	742.69	336.85	124.74	186.95	168.4
evm.TU.original_scaffold_2522.131	329.36	91.27	271.28	333.68	362.92	308.67
evm.TU.original_scaffold_1472.58	327.4	150.64	330.27	396.78	481.26	423.41
evm.TU.fragScaff_scaffold_124.209	326.43	521.97	332.36	69	101.09	85.47
evm.TU.original_scaffold_2323.3	326.39	10.37	387.24	266.29	364.2	331.53
evm.TU.original_scaffold_203.307	326.27	103.21	252.77	258.54	309.08	282.6
evm.TU.original_scaffold_683.7	326.15	97.91	303.07	354.09	399.05	349.02
evm.TU.original_scaffold_848.263	325.5	442.81	407.96	291.62	484.78	287.35
evm.TU.original_scaffold_2523.108	324.25	194.72	379.32	362.34	387.87	362.84
evm.TU.original_scaffold_343.140	323.92	243.57	293.45	784.92	675.63	526.47
evm.TU.fragScaff_scaffold_16.317	323.05	154.27	304.84	374.17	420.02	408.95
evm.TU.original_scaffold_2522.79	322.48	493.24	284.56	287.42	298.35	349.92
evm.TU.original_scaffold_544.38	321.35	654.31	316.95	146.09	176.12	189.95
evm.TU.fragScaff_scaffold_113.588	320.96	37.28	342.54	230.05	352.93	269.12
BGI_novel_G000195	320.33	159.75	364.78	298.55	272.01	276.97
evm.TU.fragScaff_scaffold_92.885	319.4	108.95	301.06	433.1	453.48	424.55
evm.TU.original_scaffold_1666.33	319.32	265.35	312.34	365.43	434.95	373.28
evm.TU.original_scaffold_909.267	318.49	384.93	524.52	501.11	610.23	497.48
evm.TU.original_scaffold_1666.53	318.39	263.47	320.22	37.43	79.9	57.31
evm.TU.fragScaff_scaffold_124.54	318.19	491.61	371.97	177.44	261.5	191.81
evm.TU.original_scaffold_2281.52	317.84	673.43	379.67	249.98	344.56	315.28
evm.TU.fragScaff_scaffold_102.138	316.93	300.7	339.66	248.81	287.83	282.16
evm.TU.fragScaff_scaffold_124.511	315.93	215.72	335.36	64.77	130.58	113.96
evm.TU.original_scaffold_909.121	315.34	592.61	351.93	293.15	278.81	336.87
evm.TU.original_scaffold_203.520	315.24	789.69	336.05	262.14	333.98	292.86
evm.TU.original_scaffold_2380.67	315.18	163.87	303.84	350.97	337.58	388.5
evm.TU.original_scaffold_848.241	315.03	676.27	300.62	250.59	277.66	310.36
evm.TU.original_scaffold_171.190	314.74	100.19	355.78	464.33	411.56	467.03
evm.TU.original_scaffold_571.601	314.66	373.99	292.72	269.41	357.43	325.18
BGI_novel_G000019	314.3	132.59	319.64	372.8	466.45	388.05
evm.TU.fragScaff_scaffold_113.14	313.72	743.77	300.62	250.48	332.66	268.6
evm.TU.original_scaffold_808.5	313.45	1137.88	348.79	384.75	512.71	435.47
evm.TU.fragScaff_scaffold_92.750	312.33	428.89	410.12	423.67	768.36	353.74
evm.TU.original_scaffold_1792.43	310.41	569.05	305.45	154.84	236.75	166.42
evm.TU.fragScaff_scaffold_32.157	310.21	734.26	232.89	911.17	582.8	864
evm.TU.fragScaff_scaffold_110.362	308.96	950.12	351.29	253.36	410.94	324.99
evm.TU.original_scaffold_1005.148	308.89	281.26	334.81	268	240.12	268.76
evm.TU.original_scaffold_203.219	308.02	597.48	344.85	204.11	295.93	270.01
evm.TU.fragScaff_scaffold_129.161	307.72	458.93	362.22	422.51	566.79	400.33
evm.TU.fragScaff_scaffold_83.90	306.75	1060.59	312.59	86.26	175.83	129.98
evm.TU.original_scaffold_968.163	306.38	165.23	324.97	455.95	381.54	342.91
evm.TU.fragScaff_scaffold_6.98	306.2	692.79	290.04	132.89	152.4	211.68
evm.TU.original_scaffold_848.108	305.62	106.57	332.99	365.82	341.15	389.02
evm.TU.original_scaffold_909.366	304.77	553.9	309.83	115.48	136.54	120.95
evm.TU.original_scaffold_171.175	304.65	176.98	298.12	311.84	297.32	335.51
evm.TU.fragScaff_scaffold_124.612	304.42	168.19	358.06	387.65	328.31	353.51
evm.TU.original_scaffold_1853.106	303.73	39.36	295.69	276.25	344.55	212.7
evm.TU.original_scaffold_203.193	303.09	368.2	317.03	313.93	293.26	275.65
evm.TU.original_scaffold_841.32	302.73	79.34	422.26	508.02	327.34	441.99
evm.TU.fragScaff_scaffold_92.825	302.43	140.3	281.86	286.59	311.27	218.55
evm.TU.fragScaff_scaffold_107.378	301.82	254.83	381.56	183.6	398.62	215.09
evm.TU.fragScaff_scaffold_129.297	301.46	1304.78	397.55	291.35	403.65	306.98
evm.TU.fragScaff_scaffold_109.52	301.06	146.55	322.4	354.58	368.12	349.73
evm.TU.original_scaffold_2795.172	300.03	454.92	296.62	205.65	248.09	222.51
evm.TU.original_scaffold_2037.54	298.95	1015.19	247.84	189.98	173.71	277.1
evm.TU.original_scaffold_868.73	298.84	725.1	280.73	74.48	141.18	155.85
evm.TU.fragScaff_scaffold_107.395	298.42	979.3	333.66	209.35	229.85	261.85
evm.TU.original_scaffold_2591.103	297.76	184.64	351.11	357.11	312.77	348.92
evm.TU.fragScaff_scaffold_54.22	296.23	1348.16	327.51	179.94	318.24	169.16
evm.TU.fragScaff_scaffold_58.142	296.21	294.53	349.98	461.2	490.83	524.37
evm.TU.original_scaffold_2281.2	295.61	480.25	273.53	192.47	229.23	249.38
evm.TU.fragScaff_scaffold_25.124	294.31	114.61	310.29	323.24	378.39	345.72
evm.TU.fragScaff_scaffold_32.40	294.1	76.42	287.39	387.51	382.29	466.16
evm.TU.fragScaff_scaffold_45.148	294.03	555.61	371.4	278.54	334.36	273.26
evm.TU.original_scaffold_931.442	293.38	186.48	270.28	257.91	253.27	249.64
evm.TU.original_scaffold_203.198	292.7	434.56	305.91	196.79	208.55	217.9
evm.TU.fragScaff_scaffold_110.570	291.79	59.85	290.21	56.19	74.62	62.05
evm.TU.original_scaffold_171.588	291.47	241.49	333.76	347.29	338.44	272.09
evm.TU.original_scaffold_2331.52	291.36	637.88	288.05	426.71	366.77	319.6
evm.TU.original_scaffold_931.78	290.71	122.99	290.44	329.62	306.43	336.37
evm.TU.fragScaff_scaffold_16.620	290.66	447.85	348.1	190.17	267.22	228.92
evm.TU.original_scaffold_2461.119	290.34	446.9	302.01	111.16	145.57	163.44
evm.TU.original_scaffold_1666.11	290.19	398.82	334.85	380.36	339.64	364.81
evm.TU.fragScaff_scaffold_92.1155	289.87	61.72	321.53	312.04	238.06	218.16
evm.TU.original_scaffold_2200.144	289.82	271.74	316.87	203.99	256.46	223.56
evm.TU.fragScaff_scaffold_129.132	289.69	808.23	282.14	125.9	173.69	154.27
evm.TU.original_scaffold_2323.116	289.44	984.53	356.35	398.94	320.37	360.29
evm.TU.fragScaff_scaffold_129.231	288.69	257.46	228.61	135.43	117.03	106.35
evm.TU.original_scaffold_2380.141	288.57	825.12	349.34	349.65	449.78	451.68
evm.TU.original_scaffold_771.49	287.48	181.75	303.45	264.92	362.31	328.13
evm.TU.fragScaff_scaffold_50.183	287.12	618.31	299.28	178.51	222.34	198.54
evm.TU.original_scaffold_1005.452	287.1	239.4	242.09	243.52	226.02	231.4
evm.TU.original_scaffold_2136.64	286.8	49.46	253.49	377.76	300.36	370.88
evm.TU.fragScaff_scaffold_124.787	286.71	972.8	311.05	138.07	179.73	166.76
evm.TU.fragScaff_scaffold_92.600	286.58	785.66	252.26	127.1	121.6	176.06
evm.TU.original_scaffold_848.156	286.44	352.39	325.59	305.69	319.26	341.05
evm.TU.fragScaff_scaffold_129.24	286.07	38.41	227.11	212.4	197.83	218.71
evm.TU.original_scaffold_1005.33	285.7	534.3	286.67	127.26	160.24	170.38
evm.TU.fragScaff_scaffold_15.175	285.52	130.27	314.09	392.48	409.58	407.66
evm.TU.fragScaff_scaffold_121.11	285.26	43.24	273.82	381.96	285.46	389.31
BGI_novel_G001075	284.75	1258.81	282.21	103.05	153.99	153
evm.TU.original_scaffold_2092.41	284.22	639.67	346.21	265.09	378.11	313.11
evm.TU.fragScaff_scaffold_92.758	283.74	619.28	328.28	206.52	256.23	245.37
evm.TU.original_scaffold_2522.38	282.89	984.22	335.77	165.89	404.66	172.5
evm.TU.fragScaff_scaffold_45.150	282.73	462.47	309.58	182.5	183.79	248.44
evm.TU.fragScaff_scaffold_124.609	282.64	97.5	291.09	341.58	361.2	350.57
evm.TU.original_scaffold_1005.111	282.55	112.69	280.67	375	367.99	367.57
evm.TU.fragScaff_scaffold_3.316	281.92	350.25	411.79	396.52	470.2	378.46
evm.TU.original_scaffold_535.43	281.34	924.48	269.9	141.91	354.67	179.03
evm.TU.original_scaffold_2795.39	281.14	757.29	262.56	196.62	312.91	211.34
evm.TU.original_scaffold_1472.44	280.73	87.53	238.38	308.6	292.92	318.92
evm.TU.original_scaffold_868.264	280.6	268.24	331.57	232.75	228.86	274.12
evm.TU.fragScaff_scaffold_16.134	280.51	411.62	288.61	361.43	296.56	400.68
evm.TU.original_scaffold_931.377	280.49	147	320.77	302.4	320.36	288.22
evm.TU.original_scaffold_171.445	280.2	274.08	238.21	233.39	214.12	310.05
evm.TU.original_scaffold_203.732	279.93	206.02	266.2	195.43	291.3	210.72
evm.model.BG.321.p	279.85	131.85	329.73	311.4	217.8	305.44
evm.TU.original_scaffold_909.314	279.22	140.23	283.76	264.3	301.75	252.55
evm.TU.fragScaff_scaffold_123.36	278.89	277.68	371.14	675.04	753.5	615.02
evm.TU.fragScaff_scaffold_124.528	278.67	120.78	287.07	211.83	221.62	273.95
evm.TU.original_scaffold_2468.152	278.18	84.79	322.83	443.62	375.12	423.99
BGI_novel_G000589	277.83	17.53	333.69	378.15	319.54	350.73
evm.TU.original_scaffold_348.39	277.82	572.09	309.05	140.99	182.33	186.81
evm.TU.original_scaffold_203.750	276.96	211.97	350.18	147.61	247.42	152.71
evm.TU.original_scaffold_2136.69	276.84	492.27	276.87	186.76	322.41	199.1
evm.TU.original_scaffold_1472.162	276.81	87.76	230.92	285.51	283.56	294.71
evm.TU.fragScaff_scaffold_73.118	276.16	363.89	261.39	262.17	273.77	248.01
evm.TU.original_scaffold_2786.10	275.02	488.53	290.24	181.64	186.93	232.36
evm.TU.original_scaffold_808.73	274.8	107.16	294.4	430.23	284.7	355.6
BGI_novel_G001136	274.79	112.07	138.23	986.81	781.19	1241.98
evm.TU.fragScaff_scaffold_3.426	274.54	2977.55	193.52	296.53	319.55	490.92
BGI_novel_G001184	274.09	298.78	505.48	473.35	394.32	536.41
evm.TU.original_scaffold_1085.41	274.07	771.76	304.32	219.12	336.93	258.57
evm.TU.fragScaff_scaffold_45.143	274.04	49.29	215.16	15.58	22.43	10.26
evm.TU.original_scaffold_171.832	273.81	421.53	252.77	194.75	486.16	187.59
evm.TU.fragScaff_scaffold_110.225	273.66	307.98	337.47	519.39	457.72	503.62
evm.TU.fragScaff_scaffold_92.91	273.57	590.85	318.05	184.48	200.98	237.49
evm.TU.fragScaff_scaffold_107.759	273.52	313.75	259.01	308.51	292.95	356.62
evm.TU.original_scaffold_2461.140	273.17	349.14	223.81	199.66	177.13	230.11
evm.TU.original_scaffold_2323.281	273	753.03	287.91	167.99	192.34	210.43
evm.TU.original_scaffold_495.30	272.81	161.23	241.09	249.95	258.15	205.67
evm.TU.fragScaff_scaffold_112.30	272.71	189.54	228.11	257.64	264.63	208.16
evm.TU.fragScaff_scaffold_101.178	272.32	2320.19	302.92	149.77	342.7	223.85
evm.TU.original_scaffold_2561.169	272.04	108.48	241.26	198.17	214.93	206.45
evm.TU.fragScaff_scaffold_3.570	271.76	259.25	329.64	360.34	502.84	351.37
evm.TU.fragScaff_scaffold_105.33	271.56	185.93	285.39	312.8	261.65	330.29
evm.TU.fragScaff_scaffold_58.62	271.08	54.35	307.97	362.08	338.31	396.58
evm.TU.fragScaff_scaffold_120.59	270.45	321.05	293.53	151.35	148.93	186.52
evm.TU.fragScaff_scaffold_110.267	270.35	301.82	266.11	278.54	233.17	271
evm.TU.original_scaffold_1570.10	270.06	339.31	291.64	168.03	225.43	212.42
evm.TU.fragScaff_scaffold_77.131	269.89	313.36	280.59	308.27	392.77	216.53
evm.TU.original_scaffold_956.52	269.7	152.29	303.63	429.26	465.05	442.96
evm.TU.fragScaff_scaffold_124.883	269.31	574.73	260.33	109.66	92	142.26
evm.TU.original_scaffold_2011.81	268.77	449.31	249.07	176.38	205.59	229.99
evm.TU.original_scaffold_1255.41	268.47	256.64	284.98	244.38	199.33	221.91
evm.TU.fragScaff_scaffold_16.515	268.26	444.1	234.7	172.58	254.49	271.8
evm.TU.original_scaffold_888.536	268.03	694.27	310.45	308.01	420.14	384.72
evm.TU.original_scaffold_2438.163	267.91	77.75	275.42	310.87	340.76	272.41
evm.TU.original_scaffold_2206.55	267.78	1020.37	198.17	68.35	100.17	220.57
evm.TU.original_scaffold_571.328	266.83	696.91	366.49	268.49	398.47	342.67
evm.TU.fragScaff_scaffold_124.198	266.66	163.95	272.07	304.54	349.48	337.69
evm.TU.original_scaffold_571.522	266.51	765.82	213.97	130.47	129.12	215.16
evm.TU.original_scaffold_934.51	265.41	171.3	328.04	289.44	316.02	311.35
evm.TU.fragScaff_scaffold_27.51	265.25	422.25	145.35	82.48	101.83	125.13
evm.TU.fragScaff_scaffold_78.141	264.94	359.61	207.33	251.96	272.62	281.17
evm.TU.fragScaff_scaffold_45.369	264.81	760.6	243.01	293.53	338.31	331.75
evm.TU.original_scaffold_956.108	264.35	105.72	269.43	428.55	299.09	310.95
evm.TU.fragScaff_scaffold_101.643	263.83	530.52	319.65	208.45	160.79	232.24
evm.TU.original_scaffold_934.22	262.78	387.47	257	173.61	182.94	192.6
evm.TU.original_scaffold_1472.80	262.34	1408.22	302.78	150.64	305.97	196.35
evm.TU.original_scaffold_2380.35	262.31	274.54	284.94	510.22	395.73	553.51
evm.TU.fragScaff_scaffold_129.127	260.64	246.63	280.58	248.77	264.1	249.61
evm.TU.original_scaffold_171.713	260.22	280.91	302.41	265.57	278.98	270.3
evm.TU.original_scaffold_2591.107	259.95	66.23	207.54	172.63	178.48	153.27
evm.TU.original_scaffold_171.195	259.72	122.15	267.73	335.68	342.74	347.76
evm.TU.original_scaffold_2507.35	259.19	544.77	320.01	158.47	180.57	185.05
evm.TU.original_scaffold_973.67	258.89	190.87	241.37	156.86	268.44	201.16
evm.TU.original_scaffold_284.92	258.74	736.88	242.59	199.76	228.42	220.45
evm.TU.original_scaffold_1591.291	258.6	651.71	319.73	225.15	311.69	279.35
evm.TU.original_scaffold_2786.1	258.55	48.18	226.95	293.54	294.36	275.64
evm.TU.original_scaffold_2717.28	257.98	555.75	244.46	216.2	214.99	200.3
evm.TU.original_scaffold_2136.124	257.88	233.03	334.39	275.7	412.69	302.23
evm.TU.original_scaffold_815.171	257.62	44.17	205.47	466.51	284.8	224.63
evm.TU.fragScaff_scaffold_110.294	255.41	463.43	296.99	171.3	257.41	202.28
evm.TU.original_scaffold_2795.71	254.84	140.53	243.38	209.13	202.58	247.46
BGI_novel_G000460	254.81	55.95	314.44	429.75	299.49	429.21
evm.TU.original_scaffold_2461.126	254.8	370.62	249.25	185.89	202.53	191.65
evm.TU.original_scaffold_169.50	253.55	249.34	252.01	277.03	251.6	268.46
evm.TU.original_scaffold_672.31	253.4	382.2	295.23	220.47	290.62	283.07
evm.TU.original_scaffold_848.202	253.37	296.55	267.77	188.17	192.45	210.13
evm.TU.original_scaffold_2331.88	253.29	282.46	295.82	361.66	326.83	329.78
evm.TU.fragScaff_scaffold_2.374_evm.TU.fragScaff_scaffold_2.375	253	138.59	214.68	262.37	185.02	222.93
evm.TU.fragScaff_scaffold_72.133	252.45	555.83	239.9	212.15	316.39	194.78
evm.TU.original_scaffold_2468.243	252.39	624.69	190.93	93.31	107.66	206.61
evm.TU.fragScaff_scaffold_107.588	252.22	668.54	276.19	93.08	163.86	146.51
evm.TU.fragScaff_scaffold_25.125	251.92	291.99	260.71	412.36	300.18	355.89
evm.TU.original_scaffold_2468.171	251.51	156.11	241.36	318.9	335.52	321.97
evm.TU.original_scaffold_171.321	251.17	70.25	387.46	223.75	219.5	239.15
evm.TU.fragScaff_scaffold_45.123	250.65	246.67	264.67	275.69	272.87	290.4
evm.TU.original_scaffold_1962.231	250.49	386.49	254.67	156.04	177.6	189.67
evm.TU.fragScaff_scaffold_92.317	250.49	490.16	321.06	185.51	202.13	238.44
evm.TU.original_scaffold_1005.258	250.03	1430.69	373.5	201.02	476.36	266.68
evm.TU.original_scaffold_203.70	249.76	788.11	304.18	146.4	346.9	209.61
evm.TU.original_scaffold_1720.180	248.46	717.85	284.76	137.56	288.92	180.66
evm.TU.original_scaffold_571.348	248.29	399.12	218.42	68.24	77.38	92.04
evm.TU.original_scaffold_1666.79	248.29	280.29	331.38	309.98	329.86	317.72
evm.TU.fragScaff_scaffold_92.779	248.1	172.3	268.96	367.27	387.7	401.6
evm.TU.original_scaffold_956.46	248.01	222.4	206.58	162.22	171.12	167.38
evm.TU.original_scaffold_1657.98	247.16	205.51	200.32	89.71	91.52	112.38
evm.TU.original_scaffold_1639.51	246.32	469.02	284.64	225.33	245.14	213.54
evm.TU.fragScaff_scaffold_92.494	246.2	30.42	281.61	75.34	122.24	112.75
evm.TU.original_scaffold_171.443	246.11	358.19	275.75	179.81	181.85	232.19
evm.TU.original_scaffold_573.8	246	347.42	275.7	215.75	218.44	235.5
evm.TU.fragScaff_scaffold_45.69	246	927.11	195.4	60.38	107.42	220.67
evm.TU.original_scaffold_931.430	244.88	109.27	208.21	234.51	285.28	261.7
evm.TU.fragScaff_scaffold_3.427	244.3	784.49	343.34	233.22	363.43	263.95
evm.TU.original_scaffold_203.753	244.08	264.9	283.64	325.95	306.42	328.27
evm.TU.fragScaff_scaffold_119.270	243.58	535.38	243.42	108.42	132.94	155.74
evm.TU.fragScaff_scaffold_92.742	243.48	121.01	231.38	266.77	261.22	260.9
evm.TU.fragScaff_scaffold_92.1323	242.93	172.55	237.52	248.45	204.08	282.77
evm.TU.original_scaffold_1962.394	242.62	328.15	333.24	432.26	457.33	406.53
evm.TU.original_scaffold_2468.19	242.25	195.92	246.65	153.61	161.59	149.98
evm.TU.fragScaff_scaffold_45.442	241.99	90.68	249.18	291.7	249.77	300.03
evm.TU.original_scaffold_2136.182	241.73	1399.85	231.46	231.44	252.79	337.24
evm.TU.original_scaffold_909.19	241.63	121.21	204.17	300.28	278.88	204.92
evm.TU.original_scaffold_1043.35	240.99	89.94	279.6	366.44	417.05	351.78
evm.TU.original_scaffold_171.692	240.84	62.98	194.97	189.15	215.69	199.3
evm.TU.original_scaffold_171.795	240.07	131.55	258.03	282.06	344.13	304.92
evm.TU.original_scaffold_848.245	240.04	342.26	225.67	161.64	158.8	183.88
evm.TU.original_scaffold_2323.41	239.86	635.35	248.03	314.86	337.26	393.38
evm.TU.fragScaff_scaffold_102.136	239.13	196.14	267.88	242.77	194.88	242.27
evm.TU.fragScaff_scaffold_78.177	238.58	147.91	258.13	295.85	338.09	274.36
evm.TU.original_scaffold_463.39	238.55	130.71	206.07	24.87	35.17	22.09
evm.TU.fragScaff_scaffold_16.868	237.37	77.65	260.31	347.28	342.91	368.62
evm.TU.fragScaff_scaffold_124.566	237.17	81.6	290.53	225.7	197.28	236.75
evm.TU.original_scaffold_2380.212	237.11	330.63	280.54	232	218.27	283.02
evm.TU.original_scaffold_2029.131	236.79	880.18	314.23	209.39	287.03	241.24
evm.TU.original_scaffold_909.147	236.06	96.73	258.2	287.48	386.47	334.01
evm.TU.fragScaff_scaffold_101.363	235.99	535.06	229.43	147.94	204.11	212.31
evm.TU.fragScaff_scaffold_3.275	235.82	337.84	220.31	182.51	206.36	171.8
evm.TU.fragScaff_scaffold_92.1338	235.62	308.13	241.22	91.94	107.47	128.88
evm.TU.fragScaff_scaffold_60.70	235.41	75.67	266.84	329.09	303.2	363.11
evm.TU.original_scaffold_848.42	235.4	132.02	341.57	197.9	241.46	181.16
evm.TU.original_scaffold_2438.153	235.16	115.3	250.37	285.3	316.2	322.08
evm.TU.fragScaff_scaffold_113.479	234.87	516.01	261.73	117.76	115.76	164.55
evm.TU.fragScaff_scaffold_2.27	234.58	90.23	233.29	378.96	356.39	381.17
evm.TU.original_scaffold_196.114	234.5	132.03	213.5	216.69	324.4	144.88
evm.TU.fragScaff_scaffold_87.10	234.29	648.18	286.09	105.38	167.34	146.62
evm.TU.original_scaffold_203.140	233.91	393.32	233.66	153.27	188.9	153.83
evm.TU.original_scaffold_1962.785	233.15	216.15	240.86	277.39	252.16	271.16
evm.TU.fragScaff_scaffold_77.86	232.88	196.28	246.83	276.84	350.42	253.58
evm.TU.original_scaffold_956.112	232.61	115.21	382.6	446.22	418.25	458.09
evm.TU.fragScaff_scaffold_6.55	232.15	128.85	251.15	236.46	236.08	247.91
evm.TU.fragScaff_scaffold_92.236	232.09	465.82	207.47	65.89	67.02	105.62
evm.TU.original_scaffold_573.6	231.8	262.26	245.57	250.16	243.71	210.5
evm.TU.original_scaffold_2468.63	231.71	64.8	244.45	352.1	277.19	328.27
evm.TU.original_scaffold_571.74	231.06	294.61	293.15	196.26	260.43	239.93
evm.TU.original_scaffold_1962.645	230.89	137.03	243.11	312.37	289.59	302.17
BGI_novel_G000641	229.79	196.45	172.42	373.94	338.2	278.85
evm.TU.original_scaffold_1207.8	229.14	243.28	202.45	220.17	247.88	233.02
evm.TU.fragScaff_scaffold_92.1141	229.11	210.04	290.76	101.19	151.03	117.62
evm.TU.original_scaffold_571.123	228.94	198.92	251.66	460.75	418.98	400.01
evm.TU.fragScaff_scaffold_107.190	228.86	407.49	215.13	140.46	126.64	168.52
evm.TU.original_scaffold_2323.233	228.62	244.2	222.41	217.72	230.77	207.51
evm.TU.fragScaff_scaffold_45.492	228.52	321.64	178.34	185.49	173.61	257.93
evm.TU.original_scaffold_2323.129	228.38	283.67	225.29	189.91	209.46	219.89
evm.TU.original_scaffold_2438.205	228.13	152.4	288.74	104.48	129.4	140.39
evm.TU.original_scaffold_2507.40	227.89	1924.58	371.23	238.91	312.95	385.93
evm.TU.fragScaff_scaffold_72.206	227.41	75.57	227.62	274.1	311.35	241.86
evm.TU.original_scaffold_571.86	227.16	365.76	219.88	195.22	166.24	244.45
evm.TU.original_scaffold_2577.88	226.77	220.67	274	111.46	126.38	125.36
evm.TU.original_scaffold_909.84	226.63	75.75	216.27	223.35	208.67	243.21
evm.TU.original_scaffold_571.398	226.62	158.54	233.38	399.38	302.89	306.34
evm.TU.fragScaff_scaffold_25.79	226.44	739.4	299.77	546.64	653.46	485.6
evm.TU.original_scaffold_2380.262	226.19	89.31	269.43	298.44	292.25	334.43
evm.TU.fragScaff_scaffold_101.251	225.64	91.66	275.43	175.24	169.48	176.77
evm.TU.original_scaffold_2438.156	224.34	31.55	157.67	157.45	133.35	156.92
evm.TU.original_scaffold_1657.45	224.25	145.11	233.21	191.54	203.05	197.75
evm.TU.original_scaffold_2200.39	224.2	118.61	250.4	296.67	291.36	306.28
evm.TU.original_scaffold_2331.44	224.14	66.02	224.84	238.9	223.34	197.35
evm.TU.original_scaffold_2523.224	223.8	409.39	247.29	319.55	262.56	434.12
evm.TU.original_scaffold_161.2	223.24	228.37	202.36	213.82	250.86	238.18
evm.TU.original_scaffold_495.59	222.88	823.11	285.67	186.56	299.52	232.82
evm.TU.original_scaffold_2438.231	222.63	634.82	198.73	140.47	147.3	114.79
evm.TU.fragScaff_scaffold_16.312	222.61	156.06	252.09	312.3	319.41	346.75
evm.TU.fragScaff_scaffold_101.620	221.88	665.36	174.39	165.05	155.06	225.77
evm.TU.original_scaffold_672.4	221.62	70.25	189.15	261.6	282.16	268.88
evm.TU.fragScaff_scaffold_45.163	221.11	431.75	224.74	163.36	239.23	171.32
evm.TU.fragScaff_scaffold_110.61	221.03	120.72	202.06	117.11	172.67	133.94
evm.TU.fragScaff_scaffold_58.266	220.94	684.52	209.5	265.06	324.21	154.46
evm.TU.fragScaff_scaffold_101.462	220.69	105.66	211.15	243.58	286.14	280.61
evm.TU.fragScaff_scaffold_2.407	220.38	39.89	188.77	241.83	206.97	247.61
BGI_novel_G001112	220.32	135.64	224.65	296.76	382.51	300.77
BGI_novel_G001221	219.97	239.83	227.09	230.9	270.18	272.75
evm.TU.original_scaffold_273.138	219.47	63.01	252.48	401.98	370.42	389.43
evm.TU.fragScaff_scaffold_16.177	218.63	443.33	222.62	143.89	207.79	141.18
evm.TU.original_scaffold_1207.53	218.59	164.5	200.3	259.77	188.74	225.78
evm.TU.fragScaff_scaffold_107.903	218.03	520.72	206.72	89.85	143.92	120.45
evm.TU.fragScaff_scaffold_30.111	217.88	272.58	218.67	178.21	172	193.51
evm.TU.fragScaff_scaffold_3.544	217.53	493.81	250.15	180.04	218.25	205.34
evm.TU.original_scaffold_2029.121	216.8	120.18	244.58	259.83	207.57	262.46
evm.TU.fragScaff_scaffold_16.443	216.75	1112.99	226.97	175.38	213.61	242.58
evm.TU.original_scaffold_815.75	216.6	71.79	248	290.7	382.6	306.24
evm.TU.original_scaffold_203.797	216.57	228.31	198.18	176.54	156.01	206.09
evm.TU.original_scaffold_1082.90	216.4	169.47	196.44	200.64	234.67	232.58
evm.TU.fragScaff_scaffold_45.180	216.1	46.32	226.43	373.82	253.61	290.77
evm.TU.fragScaff_scaffold_20.133	216.03	249.95	243.31	190.67	229.63	203.63
evm.TU.fragScaff_scaffold_129.103	215.83	56.35	201.78	224.9	268.2	237.7
evm.TU.fragScaff_scaffold_3.58	215.48	396.89	225.84	122	142.48	153.2
evm.TU.original_scaffold_888.225	215.45	272.74	198.2	113.22	131.24	126.4
evm.TU.fragScaff_scaffold_16.866	215.02	265.92	194.28	189.76	167.21	333.08
evm.TU.fragScaff_scaffold_92.170	214.82	149.96	333.69	403.99	391.23	340.82
evm.TU.fragScaff_scaffold_16.850	214.47	1125.56	300.84	346.62	515.31	392.99
evm.TU.fragScaff_scaffold_72.276	214.47	656.19	283.91	162.28	254.53	194.34
evm.TU.original_scaffold_2577.108	213.09	659.42	232.56	95.97	140.49	131.04
evm.TU.original_scaffold_909.73	212.58	197.35	215.21	213.79	229.26	179.91
evm.TU.fragScaff_scaffold_45.234	212.28	898.79	226.92	145.44	221.22	269.79
evm.TU.original_scaffold_1207.44	211.62	364.53	195.99	162.56	213.17	204.06
evm.TU.original_scaffold_2206.145	211.34	166.4	211.31	178.78	164.51	166.13
evm.TU.fragScaff_scaffold_102.30	211.24	96.72	188.59	217.87	229.61	216.35
evm.TU.original_scaffold_1667.15	210.55	214.35	194.44	175.35	165.15	168.03
evm.TU.fragScaff_scaffold_58.223	209.77	316.3	226.87	136.4	166.05	204.78
evm.TU.original_scaffold_775.2	209.41	164.76	186.25	251.61	203.32	175.15
evm.TU.original_scaffold_171.617	209.35	431.29	165.62	42.99	60.27	70.58
evm.TU.fragScaff_scaffold_124.706	209.35	493.92	244.51	169.4	186.07	189.46
evm.TU.original_scaffold_1082.16	209.03	329.91	218.1	233.44	288.06	288.76
evm.TU.fragScaff_scaffold_129.324	208.77	287.77	233.91	174.36	166.83	205.23
evm.TU.fragScaff_scaffold_16.744	208.27	158.83	235.34	256.7	221.38	254.39
evm.TU.original_scaffold_571.290	208.23	307.86	243.21	164.84	173.88	158.71
evm.TU.fragScaff_scaffold_16.724	208.12	63.97	195.3	259.79	221.76	206.25
evm.TU.fragScaff_scaffold_124.778	208.08	208.3	224.17	203.8	198.24	219.2
evm.TU.fragScaff_scaffold_92.226	207.42	73.3	196.55	375.01	189.13	139.65
evm.TU.fragScaff_scaffold_6.66	207.29	577.47	246.17	121.07	193.97	168.11
evm.TU.original_scaffold_1403.9	207.16	186.36	225.99	231.15	281.58	213.41
evm.TU.original_scaffold_1962.508	206.62	725.42	220.75	124.34	223.04	179.22
evm.TU.original_scaffold_2523.62	206.58	208.19	202.06	185.8	198.33	217.47
evm.TU.original_scaffold_195.28	206.34	1045.6	201.13	344.83	402.84	466.33
evm.TU.original_scaffold_1082.79	206.08	248.52	194.99	186.81	406.11	132.87
evm.TU.original_scaffold_888.429	206.03	411.03	227.43	185.25	224.82	198.47
evm.TU.fragScaff_scaffold_22.241	206.02	295.68	191.3	85.81	100.75	108.48
evm.TU.fragScaff_scaffold_101.608	205.52	642.94	228.2	245.91	290.79	266.32
evm.TU.fragScaff_scaffold_45.100	205.45	834.9	279.71	347.88	434.49	386.77
evm.TU.fragScaff_scaffold_129.88	205.37	158.83	276.6	463.95	432.55	423.81
evm.TU.fragScaff_scaffold_113.702	204.98	111.21	224.61	212.12	317.99	203.92
evm.TU.original_scaffold_2468.157	204.79	300.55	217.68	82.74	100.52	113.52
BGI_novel_G001280	204.76	157.41	186.42	431.57	336.17	374.18
evm.TU.original_scaffold_2468.20	204.26	254.83	263.5	347.54	255.93	302.53
evm.TU.fragScaff_scaffold_93.120	204.18	47.59	184.45	229.24	222.23	248.76
evm.TU.fragScaff_scaffold_73.66	203.93	427.75	223.57	119.78	154.34	147.93
evm.TU.fragScaff_scaffold_45.236	203.59	115.1	204.68	256.61	199.6	240.88
evm.TU.original_scaffold_931.495	203.54	112.94	204.09	219.91	215.45	239.36
evm.TU.fragScaff_scaffold_108.3	203.51	114.1	263.29	301.13	260.39	255.47
evm.TU.original_scaffold_1962.378	203.43	246.04	207.55	92.55	127.75	131.59
evm.TU.fragScaff_scaffold_11.55	202.62	139.02	172.88	179.22	165.22	187.64
evm.TU.fragScaff_scaffold_113.181	202.51	41.59	168.32	215.46	188.24	215.65
evm.TU.fragScaff_scaffold_92.1083	202.43	86.09	190.99	78.05	102.82	97.7
evm.TU.fragScaff_scaffold_107.576	202.33	421.65	231.44	246.32	290.06	254.59
evm.TU.fragScaff_scaffold_4.5	202.19	310.48	215.36	176.49	167.93	183.87
evm.TU.fragScaff_scaffold_92.78	201.98	484.35	267.56	100.65	213.17	116.34
evm.TU.original_scaffold_2136.118	201.22	144.58	194.52	240.45	218.69	216.5
evm.TU.original_scaffold_2507.74	200.84	136.95	179.12	141.84	142.67	143.43
evm.TU.original_scaffold_171.907	200.82	255.97	253.3	269.22	251.47	265.38
evm.TU.original_scaffold_848.91	200.74	206.78	187.74	166.75	225	201.94
evm.TU.original_scaffold_2206.147	200.65	788.64	206.38	70.49	122.32	106.08
evm.TU.original_scaffold_1207.201	200.5	144.88	212.26	103.29	121.71	111.34
evm.TU.fragScaff_scaffold_45.162	199.88	138.42	202.15	262.42	267.73	267.91
evm.TU.original_scaffold_909.389	199.85	288.13	233.78	201.32	322.3	215.19
evm.TU.original_scaffold_203.343	199.25	252.21	182.15	66.29	75.65	82.31
evm.TU.original_scaffold_994.57	199.23	619.67	250.88	269.13	354.45	294.45
evm.TU.fragScaff_scaffold_119.103	199.04	125.82	174.08	174.51	169.92	162.77
evm.TU.fragScaff_scaffold_16.717	198.64	408.21	231.41	125.35	144.56	160.99
evm.TU.fragScaff_scaffold_109.49	198.53	166.01	169.65	307.54	213.61	223.81
evm.TU.fragScaff_scaffold_113.411	198.28	662.72	231.42	171.96	238.76	250.49
evm.TU.original_scaffold_571.132	198.07	133.55	211.11	191.56	243.62	238.34
evm.TU.fragScaff_scaffold_92.228	197.61	355.96	194.8	126.18	143.86	159.58
evm.TU.original_scaffold_2343.12	196.85	76.69	211.95	292.83	329.86	320.19
evm.TU.original_scaffold_571.661	196.82	169.52	237.58	218.19	190.75	213.09
evm.TU.fragScaff_scaffold_92.104	196.74	537.04	165.35	59.72	94.31	77.41
evm.TU.original_scaffold_2323.2	195.77	9.7	216.03	120.2	171.74	188.44
evm.TU.fragScaff_scaffold_124.853	195.62	416.57	223.55	117.63	171.72	155.79
evm.TU.original_scaffold_284.93	195.6	15.36	152.06	1.19	2.62	3.13
evm.TU.original_scaffold_2795.33	195.41	377.32	196.56	147.16	177.29	174.94
evm.TU.original_scaffold_273.37	195.38	76.25	167.09	139.85	177.58	153.77
evm.TU.fragScaff_scaffold_124.554	195.14	80.96	185.56	231.39	216.73	251.55
evm.TU.fragScaff_scaffold_124.669	195.1	575.77	228.04	221.05	237.94	267.56
evm.TU.original_scaffold_747.9	194.92	355.49	118.37	166.59	151.76	311.94
evm.TU.original_scaffold_2795.62	194.44	445.67	253.28	144.91	232.69	174.57
evm.TU.original_scaffold_1591.382	194.15	73.29	193.01	149.79	151.81	145.85
evm.TU.original_scaffold_1538.6	194.14	349.11	189.16	81.32	70.11	95.35
evm.TU.fragScaff_scaffold_101.630	193.64	164.81	212.99	197.72	203.25	228.6
evm.TU.original_scaffold_2438.204	193.47	737.02	248.79	147.14	167.01	205.21
evm.TU.fragScaff_scaffold_109.14	193.16	575.21	115.54	14.79	27.69	58.08
BGI_novel_G000230	193.16	36.4	183.97	273.42	224.54	263.81
evm.TU.fragScaff_scaffold_119.117	193.14	104.09	180.08	109	140.72	120.77
evm.TU.original_scaffold_203.369	192.41	118.3	189.41	157.26	193.17	175.71
evm.TU.fragScaff_scaffold_27.40	192.17	112.76	190.81	153.25	171.53	175.43
evm.TU.original_scaffold_1005.84	191.99	270.92	207.46	243.02	213.98	245.15
evm.TU.original_scaffold_273.12	191.68	572.12	217.53	115.83	150.52	165.35
evm.TU.original_scaffold_1005.356	191.61	183.54	170.02	153.93	211.43	181.01
evm.TU.original_scaffold_203.305_evm.TU.original_scaffold_203.306	191.61	99.55	214.33	280.22	323.24	303.77
evm.TU.original_scaffold_171.153	191.21	1064.67	167.23	340.83	159.53	176.25
evm.TU.fragScaff_scaffold_124.371	190.85	558.8	180.85	123.06	146.94	176.19
evm.TU.original_scaffold_2523.99	190.69	33.57	199.11	185.49	161.33	191.07
evm.TU.original_scaffold_1671.36	190.52	6379.41	239.92	202.16	364.44	241.01
evm.TU.original_scaffold_2468.227	190.44	406.58	216.11	116.5	227.23	118.72
evm.TU.original_scaffold_495.106	190.41	467.22	198.25	98.18	101.37	144.12
evm.TU.fragScaff_scaffold_92.411	190.36	347.63	188.8	170.86	175.86	172.37
evm.TU.fragScaff_scaffold_27.8	190.3	185.59	224.89	215.41	197.99	240.53
evm.TU.original_scaffold_171.730	190.04	144.91	186.88	150.62	160.55	163.71
evm.TU.original_scaffold_2315.19	190.01	135.06	175.56	128.48	100.43	136.25
evm.TU.fragScaff_scaffold_45.377	189.8	100.78	174.67	205.26	234.23	220.46
evm.TU.fragScaff_scaffold_2.406	189.27	812.7	244.81	145.27	231.78	165.8
evm.TU.fragScaff_scaffold_32.174	189.26	88.2	263.71	216.01	168.81	171.55
BGI_novel_G000145	189.12	447.98	246.73	187.82	285.96	224.67
evm.TU.fragScaff_scaffold_6.71	188.91	147.32	288.67	201.37	245.98	202.15
evm.TU.fragScaff_scaffold_111.41_evm.TU.fragScaff_scaffold_111.42	188.75	63.23	213.52	251.89	202.81	253.04
evm.TU.original_scaffold_931.667	188.45	234.42	233.18	154.66	204.65	149.61
evm.TU.original_scaffold_495.43	188.31	36.27	180.04	296.4	204.92	255.06
evm.TU.original_scaffold_348.10	188.01	95.31	220.27	246.27	328.27	246.4
evm.TU.fragScaff_scaffold_25.76	187.88	394.89	156.17	31.92	44.85	117.09
BGI_novel_G001070	187.7	248.98	247.04	158.43	118.4	146.3
evm.TU.original_scaffold_2281.210	187.46	97.97	307.87	843.66	689.76	756.53
evm.TU.fragScaff_scaffold_41.89	187.08	50.6	123.97	34.25	37.63	36.32
evm.TU.original_scaffold_1005.490	186.84	124.27	175.75	174.61	193.23	186.24
evm.TU.fragScaff_scaffold_109.9	186.48	392.09	197.06	195.88	171.54	187.41
evm.TU.original_scaffold_2522.68	185.99	146.74	206.51	243.53	182.45	237.67
evm.TU.original_scaffold_171.566	185.59	37.87	150.05	226.57	165	200.49
evm.TU.original_scaffold_203.27	185.2	766.55	201.14	133.99	197.87	169.43
evm.TU.original_scaffold_557.19	185.07	813.04	199.2	131.79	116.19	141.25
evm.TU.original_scaffold_544.49	184.96	278.18	158.53	84.9	113.27	103.33
evm.TU.original_scaffold_273.99	184.94	191.15	219.57	17.44	24.74	16.66
evm.TU.fragScaff_scaffold_102.10	184.88	91.93	167.37	113.29	174.43	125.5
evm.TU.fragScaff_scaffold_3.160	184.83	108.72	148.03	261.4	230.73	216.95
evm.TU.original_scaffold_1207.122	184.77	63.55	280.42	481.09	421.84	336.08
evm.TU.fragScaff_scaffold_78.212	184.61	246.69	189.97	277.99	331.97	250.95
evm.TU.fragScaff_scaffold_72.157	184.13	76.52	204.89	238.42	199.85	234
evm.TU.fragScaff_scaffold_92.947	183.73	95.22	167.05	183.78	130.43	173.05
evm.TU.fragScaff_scaffold_2.120	183.7	150.18	225.91	276.62	339.37	305.69
evm.TU.original_scaffold_203.327	183.53	224.03	151.59	40.99	44.51	58.58
evm.TU.original_scaffold_2200.133	183.5	85.04	214.08	270.09	220.75	266.52
evm.TU.original_scaffold_203.326	183.06	240.44	201.18	168.2	195.06	189.97
evm.TU.original_scaffold_931.527	183.03	120.45	217.17	25.9	70.41	43.03
BGI_novel_G000245	183.01	575.16	179.1	45.76	105.16	64.93
evm.TU.original_scaffold_1853.78	182.9	494.17	214.66	148.88	189.22	179.43
evm.TU.fragScaff_scaffold_125.61	182.8	19.14	152.29	252.63	189.91	143.83
evm.TU.original_scaffold_848.139	182.55	67.37	188.15	195.44	234.86	179.55
evm.TU.fragScaff_scaffold_45.287	182.15	395.18	209.72	128.77	127.15	154.53
evm.TU.original_scaffold_747.49	181.94	252.75	173.76	124.54	139.59	139.74
evm.TU.fragScaff_scaffold_112.14	181.73	523.17	213.14	104.44	252.93	99.84
evm.TU.fragScaff_scaffold_120.184	181.67	90	201.98	209.81	359.54	239.95
evm.TU.original_scaffold_171.824	181.47	173.8	203.66	202.66	208.87	230.17
evm.TU.original_scaffold_571.233	181.38	176.83	269.56	240.93	402.3	281.83
evm.TU.original_scaffold_909.92	181.3	429	229.63	124.48	204.64	131.6
evm.TU.original_scaffold_284.137	180.78	39.53	182.34	286.74	273.61	258.41
evm.TU.fragScaff_scaffold_113.348	180.76	126.67	162.86	459.34	409.8	389.48
evm.TU.original_scaffold_171.854	180.62	197.63	201.03	210.08	188.02	232.33
evm.TU.original_scaffold_848.136	180.55	71.26	182.33	209.38	254.11	232.32
evm.TU.original_scaffold_2323.238	180.38	191.82	162.49	196.03	238.15	238.97
evm.TU.original_scaffold_2323.339	180.24	41.41	176.81	224.34	206.22	227.88
evm.TU.original_scaffold_571.11	180.22	61.05	156.61	36.42	51.26	32.02
evm.TU.fragScaff_scaffold_32.22	179.91	360.12	217.69	225.08	216.6	226.77
evm.TU.original_scaffold_2136.72	179.84	178.61	220.72	572.91	502.15	449.32
evm.TU.original_scaffold_1207.74	179.84	244.03	182.99	168.99	165.85	202.93
evm.TU.original_scaffold_2136.242	179.6	171.42	159.64	55.85	53.68	70.05
evm.TU.original_scaffold_273.100	179.54	409.21	192.29	133.43	210.18	145.94
evm.TU.fragScaff_scaffold_101.125	179.42	455.83	183.29	103.68	165.88	109.01
evm.TU.original_scaffold_868.272	179.16	341.85	183.55	170.25	250.57	146.69
BGI_novel_G001049	179.09	227.9	209.43	265.03	315.9	239.62
evm.TU.fragScaff_scaffold_101.186	178.81	26.77	151.52	164.57	126.94	153.62
evm.TU.fragScaff_scaffold_3.641	178.29	425.07	194.86	73.85	95.71	92.33
evm.TU.original_scaffold_2591.106	178.18	447.34	154.49	116.13	143.83	133.01
evm.TU.fragScaff_scaffold_92.1478	178	197.69	197.53	116.36	131.92	124.14
evm.TU.original_scaffold_2323.284	177.92	52.6	162.74	181.36	185.61	179.54
evm.TU.original_scaffold_2468.272	177.84	145.35	215.59	226.13	205.65	247.24
evm.TU.fragScaff_scaffold_124.678	177.79	99.61	165.67	98.04	89.33	96.18
evm.TU.fragScaff_scaffold_107.635	177.57	213.68	189.19	158.47	210.25	155.3
evm.TU.original_scaffold_1853.132	177.43	182.56	187.84	155.8	183.44	190.99
evm.TU.fragScaff_scaffold_6.144	177.12	255.97	201.53	88.36	97.33	108.39
evm.TU.fragScaff_scaffold_45.259	176.94	54.5	154.48	198	191.45	203.4
evm.TU.original_scaffold_1839.12	176.46	165.82	136.95	84.66	55.14	86.65
evm.TU.original_scaffold_343.23	176.4	41.32	194.03	301.3	261.92	281.01
evm.TU.original_scaffold_968.100	176.35	75.87	164.24	75.81	94.19	70.31
evm.TU.original_scaffold_171.577	176.26	172.18	197.19	114.02	129.35	132.26
evm.TU.fragScaff_scaffold_3.336	176.13	822.75	282.7	130.9	360.56	162.71
evm.TU.fragScaff_scaffold_6.97	176.06	868	192.01	81.1	219.1	212.67
evm.TU.fragScaff_scaffold_32.85	175.8	168.89	163.93	205.4	210.64	193.15
evm.TU.fragScaff_scaffold_124.781	175.71	358.59	178.84	99.49	96.9	115.23
evm.TU.original_scaffold_1720.144	175.67	90.78	190.48	187.32	164.83	187.57
evm.TU.fragScaff_scaffold_16.427	175.56	152.14	189.21	81.82	144.72	117.24
evm.TU.fragScaff_scaffold_113.77	175.52	556.97	176.58	108.7	162.43	141.4
evm.TU.fragScaff_scaffold_27.261	175.19	189.9	128.26	83.3	71.26	100.09
evm.TU.fragScaff_scaffold_3.311	175.1	142.04	243.32	217.38	204.03	181.6
evm.TU.original_scaffold_909.168	175.03	361.35	234.58	189.14	186.86	234.31
evm.TU.original_scaffold_2468.261	174.91	72.5	163.76	215.71	192.88	181.88
evm.TU.fragScaff_scaffold_102.109	174.53	27.03	135.41	84.28	145.02	75.95
evm.TU.fragScaff_scaffold_92.1113	174.2	47.33	151.9	181.82	276.49	142.21
evm.TU.fragScaff_scaffold_92.847	174.06	676.63	166.89	41.95	65.67	75.6
evm.TU.original_scaffold_1666.125	173.99	100.86	280.68	234.88	121.73	165.38
evm.TU.fragScaff_scaffold_124.153	173.93	124.41	138.69	145.31	146.26	154.14
evm.TU.fragScaff_scaffold_92.803	173.91	199.55	153.38	110	142.6	104.27
evm.TU.original_scaffold_195.450	173.85	41.76	164.35	222.01	232.97	225.67
evm.TU.original_scaffold_1220.6	173.46	572.22	210.6	87.37	211.01	124.29
evm.TU.original_scaffold_868.271	173.23	340.85	134.27	248.65	226.77	307.11
evm.TU.original_scaffold_848.82	173.19	331.78	182.09	124.43	131.99	141.83
evm.TU.original_scaffold_571.193	173.04	213.97	186.33	209.3	223.85	228.61
evm.TU.original_scaffold_747.77	173.03	265.1	205.94	151.21	136.63	167.19
evm.TU.original_scaffold_968.147	172.92	163.87	169.29	130.77	150.9	142.13
evm.TU.fragScaff_scaffold_70.25	172.75	200.44	148.16	285.09	253.59	180.48
evm.TU.fragScaff_scaffold_88.30	172.67	4041.77	323.59	118.91	275.11	165.65
evm.TU.original_scaffold_848.73	172.63	435.59	201.04	76.74	103.42	98.95
evm.TU.original_scaffold_195.70	172.13	34.27	155.2	220.31	163.44	195.98
BGI_novel_G000528	171.94	256.91	159.46	65.24	70.26	86.97
evm.TU.original_scaffold_931.596	171.91	151.98	161.03	138.31	112	157.01
evm.TU.fragScaff_scaffold_2.408	171.42	54.26	196.48	223.47	200.1	233.61
evm.TU.original_scaffold_1666.123	171.29	174.7	201.2	192.58	198.61	192.1
evm.TU.original_scaffold_2380.197	171.28	311.25	196.07	188.94	218.89	209.74
evm.TU.original_scaffold_931.352	171.17	151.72	170.1	76.43	137.91	97.13
evm.TU.original_scaffold_171.104	171.17	608.78	169.92	302.15	296.51	329.98
evm.TU.fragScaff_scaffold_33.40	170.78	104.33	201.79	267.09	289.15	295.61
evm.TU.original_scaffold_2472.8	170.55	46.57	196.2	184.86	195.06	209.19
evm.TU.original_scaffold_2402.22	170.47	302.34	200.97	69.22	129.35	92.89
evm.TU.original_scaffold_1962.54	170.32	56.8	181.35	63.14	77.37	64.23
evm.TU.original_scaffold_1207.72	170.2	237.26	222.36	251.76	243.59	253.31
evm.TU.original_scaffold_495.87	170.02	335.03	169.74	68.97	141.96	96.45
evm.TU.fragScaff_scaffold_107.1065	169.99	156.78	196.67	124.2	114.52	111.2
evm.TU.original_scaffold_571.56	169.74	323.74	175.62	122.2	132.75	140.89
evm.TU.original_scaffold_1207.262	169.57	250.07	175.25	142.94	156.3	130.15
evm.TU.original_scaffold_2438.254	169.4	233.7	143.39	62.8	67.25	83.13
evm.TU.original_scaffold_1030.17	169.38	363.34	161.87	153.22	148.86	175.69
evm.TU.fragScaff_scaffold_113.515	169.07	437.51	184.01	66.67	85.52	96.31
BGI_novel_G001050	168.77	14.63	169.39	173.62	182.13	213.21
evm.TU.original_scaffold_2591.37	168.7	347.78	158.52	88.57	77.48	91.16
evm.TU.fragScaff_scaffold_101.627	168.26	90.82	171.01	146.76	120.09	136.87
evm.TU.original_scaffold_1720.178	168.23	312.76	182.42	120.25	139.32	132.53
evm.TU.original_scaffold_2281.126	168.12	45.03	155.97	365.97	313.33	269.77
evm.TU.original_scaffold_1962.323	168.03	115.91	242.06	187.67	203.2	177.43
evm.TU.original_scaffold_973.33	167.87	190.76	215.43	146.01	235.85	156.57
evm.TU.fragScaff_scaffold_110.531	167.71	430.23	203.09	368.75	383.53	345.71
evm.TU.fragScaff_scaffold_92.128	167.66	21.6	149.97	153.3	174.87	165.52
evm.TU.fragScaff_scaffold_62.8	167.57	43.49	134.21	162.54	134.93	161.64
evm.TU.original_scaffold_931.114	167.51	165.41	148.41	116.86	150.46	116.9
evm.TU.fragScaff_scaffold_12.34	167.49	16.68	142.58	149.95	152.23	171.4
evm.TU.original_scaffold_747.46	167.21	248.5	181.26	123.74	98.84	135.56
evm.TU.original_scaffold_571.96	167.08	7.78	133.57	114.31	67.15	81.97
evm.TU.fragScaff_scaffold_16.454	166.98	295.91	168.43	101.93	155.73	112.15
evm.TU.fragScaff_scaffold_16.763	166.86	473.44	195.03	133.19	164.11	170.4
evm.TU.fragScaff_scaffold_113.679	166.82	323.32	191.13	155.22	137.99	202.89
evm.TU.original_scaffold_2786.6	166.67	326.83	185.25	173.88	176.12	188.89
evm.TU.original_scaffold_1472.36	166.52	182.52	195.81	140.72	213.09	144.14
evm.TU.original_scaffold_771.58	166.47	104.1	221.28	214.3	256.66	166.85
evm.TU.original_scaffold_153.5	166.41	92.18	183.53	254.07	257.91	248.41
evm.TU.original_scaffold_1666.150	166.25	322.47	179.45	189.96	274.9	252.85
evm.TU.original_scaffold_1639.171	166.2	16.06	123.98	1.71	5.04	2.68
evm.TU.original_scaffold_868.24	165.67	193.9	204.33	160.94	173.97	198.15
evm.TU.fragScaff_scaffold_16.503	165.66	285.41	197.13	101.47	145.55	141.38
evm.TU.original_scaffold_1657.51	165.65	89.28	185.44	228.51	206.91	236.04
evm.TU.fragScaff_scaffold_124.122	165.03	273.65	158.02	123.99	122.41	130.08
evm.TU.original_scaffold_1605.64	164.83	334.64	206.08	123.56	184.35	142.01
evm.TU.fragScaff_scaffold_20.224	164.78	319.9	187.34	182.15	190.69	201.22
evm.TU.fragScaff_scaffold_113.698	164.76	25.94	181.43	194.93	134.95	175.74
evm.TU.fragScaff_scaffold_113.491	164.62	326.51	148.19	103.57	109.45	119.04
evm.TU.fragScaff_scaffold_2.413	164.57	242.4	131.18	46	59.12	166.17
evm.TU.original_scaffold_2200.147	164.52	262.1	231.73	202.34	217.77	202.9
evm.TU.fragScaff_scaffold_16.1038	164.42	52.1	173.71	203.5	206.31	180.31
evm.TU.original_scaffold_348.18	164.14	281.92	206.66	237.67	274.46	232.3
evm.TU.fragScaff_scaffold_58.8	163.69	430.82	164.07	109.97	125.77	110.6
evm.TU.fragScaff_scaffold_113.244	163.62	49.03	122.26	144.45	153.28	115.12
evm.TU.original_scaffold_1005.266	163.49	156.06	239.76	247.29	268.15	241.12
evm.TU.original_scaffold_931.456	163.48	290.26	171.4	99.72	107.84	132.37
evm.TU.fragScaff_scaffold_68.1	163.3	46.99	160.7	37.16	36.77	49.46
evm.TU.original_scaffold_343.106	163.26	66.07	146.46	173.16	194.12	145.91
evm.TU.fragScaff_scaffold_113.622	163.19	591.99	174.58	31.29	77.67	50.77
evm.TU.fragScaff_scaffold_16.931	162.91	402.74	212.49	111.89	166.59	166.11
evm.TU.original_scaffold_2278.147	162.64	285.83	138.62	93.7	130.56	101.14
evm.TU.fragScaff_scaffold_32.87	162.54	37.03	155.86	222.46	207.89	216.98
evm.TU.fragScaff_scaffold_101.609	162.05	381.55	200.05	99.21	107.51	127.63
evm.TU.original_scaffold_273.29	162.03	205.52	153.06	165.25	147.18	182.79
evm.TU.original_scaffold_495.117	161.85	366.47	174.16	155.83	169.71	188.05
evm.TU.original_scaffold_956.41	161.61	481.31	147.17	40.62	74.73	115.22
evm.TU.original_scaffold_1962.578	161.59	129.23	164.67	218.49	185.98	209.75
evm.TU.original_scaffold_848.191	161.58	713.98	183.26	74.39	200.31	132.67
evm.TU.fragScaff_scaffold_3.199	161.47	41.79	192.02	245.06	254.99	240.05
evm.TU.fragScaff_scaffold_27.125	161.37	91.46	167.38	169.13	161.58	170.27
evm.TU.original_scaffold_1863.6	161.28	35.71	140.67	189.01	181.65	202.47
evm.TU.original_scaffold_1133.18	161.1	242.74	122.45	21.52	32.21	19.97
evm.TU.original_scaffold_284.117	160.94	80.04	152.41	100.23	102.26	103.06
evm.TU.original_scaffold_171.932	160.72	248.6	152.94	195.95	207.85	272.95
evm.TU.original_scaffold_171.165	160.52	486.08	161.02	154.88	160.35	112.51
BGI_novel_G001048	160.34	72.93	202.07	175.8	221.61	155.53
BGI_novel_G000632	160.26	263.72	119.27	269.54	267.74	189.65
evm.TU.original_scaffold_171.257	160.21	49.46	147.63	159.74	193.99	175.24
evm.TU.original_scaffold_171.235	160.11	324.74	152.07	141.21	161.04	108.51
evm.TU.fragScaff_scaffold_27.80	160.1	24.63	158.02	228.6	203.73	230.19
evm.TU.original_scaffold_1085.36	159.9	39.21	138.62	199.57	178.44	199.58
BGI_novel_G000706	159.9	264.71	225.36	136.76	128.86	160.33
evm.TU.fragScaff_scaffold_107.235	159.43	32.82	169.54	141.69	130.2	154.21
evm.TU.original_scaffold_931.220	159.31	410.08	147.1	87.3	135.25	113.88
evm.TU.original_scaffold_1591.216	159.13	319.9	165.32	85.75	109.14	95.33
evm.TU.original_scaffold_544.53	159.11	20.84	164.32	187.42	166.62	193.59
evm.TU.fragScaff_scaffold_101.913	159.1	240.38	177.27	108	133.09	141.83
evm.TU.original_scaffold_2380.225	158.95	304.6	153.59	52.04	84.25	76.54
evm.TU.original_scaffold_2522.175	158.77	30.65	148.65	194.65	159.32	194.08
evm.TU.original_scaffold_2522.57	158.57	220.7	163.03	120.23	99.23	127.56
evm.TU.fragScaff_scaffold_3.72	158.54	174.12	171.73	83.86	69.61	105.99
evm.TU.fragScaff_scaffold_124.779	158.52	114.69	156.74	132.09	108.02	146.55
evm.model.BG.109.p	158.23	280.04	163.33	138.8	138.43	164.06
evm.TU.fragScaff_scaffold_10.75	158.06	282.31	185.42	158.08	201.71	159.07
evm.TU.fragScaff_scaffold_107.636	157.98	28.35	132.95	185.91	154.95	186.92
evm.TU.original_scaffold_931.618	157.74	285.91	170.42	170.15	152.36	177.48
evm.TU.original_scaffold_909.346	157.7	58.64	154.64	117.74	150.7	115.54
evm.TU.fragScaff_scaffold_113.352	157.19	676.58	163.66	154.42	176.68	191.65
evm.TU.fragScaff_scaffold_124.570	157.18	90.29	147.34	116.64	120.03	105.64
evm.TU.fragScaff_scaffold_16.728	156.99	75.96	177.38	160.61	157.66	157.16
evm.TU.fragScaff_scaffold_92.445	156.96	323.35	167.52	124.64	133.84	133.73
evm.TU.fragScaff_scaffold_54.125	156.76	41.28	296.35	378.8	353.52	215.2
evm.TU.original_scaffold_284.80	156.49	286.88	148.13	40.84	74.99	54.73
evm.TU.original_scaffold_1005.62	156.41	210.5	142.91	81.08	76.83	91.16
evm.TU.original_scaffold_2315.41	156.14	507.18	188.76	108.64	183.97	127.22
evm.TU.fragScaff_scaffold_92.289	156.08	346.5	159.62	118.35	104.11	134.71
evm.TU.fragScaff_scaffold_72.382	155.98	136.98	171.88	247.3	250.49	268.4
evm.TU.fragScaff_scaffold_102.63	155.93	135.47	194.18	147.99	221.87	127.01
evm.TU.original_scaffold_747.27	155.93	72.28	166.51	275.79	238.43	255.36
evm.TU.fragScaff_scaffold_124.782	155.54	66.12	202.62	264.16	261.06	305.5
evm.TU.fragScaff_scaffold_86.105	155.44	243.62	145.12	142.09	118.07	159.63
evm.TU.fragScaff_scaffold_41.77	155.06	113.11	169.61	209.31	232.62	227.31
evm.TU.original_scaffold_2281.188	154.89	101.22	156.79	176.29	161.79	166.16
evm.TU.fragScaff_scaffold_110.368	154.84	221.58	161.33	86.36	90.61	93.38
evm.TU.original_scaffold_1082.81	154.73	171.64	140.3	242.41	199.89	216.67
evm.TU.fragScaff_scaffold_124.575	154.73	161.44	190.36	379.2	318.61	337.34
evm.TU.original_scaffold_171.118	154.66	28.06	129.2	185.62	157.6	170.22
evm.TU.fragScaff_scaffold_129.351	154.66	38.18	128.49	159.02	159.76	171.32
evm.TU.original_scaffold_2011.4	154.65	140.8	161.22	180.78	167.53	202.79
evm.TU.fragScaff_scaffold_2.8	154.51	72.77	136.95	112.97	230.72	125.16
evm.TU.fragScaff_scaffold_129.180	154.47	107.13	143.65	167.97	114.32	144.97
evm.TU.original_scaffold_1962.488	154.43	300.24	167.9	118.46	192.58	144.04
evm.TU.original_scaffold_203.763	154.26	252.63	193.67	364.77	465.02	369.93
evm.TU.fragScaff_scaffold_45.339	154.02	119.3	171.96	106.8	101.89	120.71
BGI_novel_G000069	153.9	220.51	174.84	172.06	222.66	186.72
evm.TU.fragScaff_scaffold_124.621	153.4	37.18	128.43	9.03	15.28	12.94
evm.TU.fragScaff_scaffold_16.748	152.97	318.95	159.4	87.4	122.99	87.05
evm.TU.fragScaff_scaffold_16.791	152.91	517.66	151.44	16.09	31.97	34.07
evm.TU.original_scaffold_968.78	152.84	90.17	160.89	201.69	252.84	207.9
evm.TU.original_scaffold_2561.96	152.79	122.72	154.11	111.03	92.14	113.98
evm.TU.fragScaff_scaffold_92.1192	152.76	479.66	188.4	181.27	253.71	189.39
evm.TU.fragScaff_scaffold_101.797	152.69	267.99	151.88	351.36	369.51	341.46
evm.TU.original_scaffold_931.598	152.49	135.25	145	169.06	165.74	154.07
evm.TU.fragScaff_scaffold_124.211	152.29	153.88	156.81	105.25	96.04	121.62
evm.TU.fragScaff_scaffold_16.459	152.28	182.65	160.44	101.15	120	112.92
evm.TU.fragScaff_scaffold_129.89	152.13	283.14	157.72	121.51	165.14	155.16
evm.TU.fragScaff_scaffold_16.1031	151.82	152.48	130.69	64.51	74.02	67.84
evm.TU.original_scaffold_171.896	151.71	49.55	177.14	229.69	196.52	234.92
evm.TU.fragScaff_scaffold_45.312	151.7	151.09	129.52	116.7	126.8	123.51
evm.TU.original_scaffold_2513.61	151.64	222.63	164.49	70.96	59.49	94.85
evm.TU.original_scaffold_909.246	151.61	134.56	177.89	162.23	127.87	151.72
evm.TU.original_scaffold_683.15	151.4	89.9	153.66	132.97	197.32	148.52
evm.TU.fragScaff_scaffold_45.307	150.91	94.04	144.16	175.72	158.43	157.82
evm.TU.original_scaffold_888.318	150.84	174.65	162.57	119.69	109.18	170.17
evm.TU.original_scaffold_2461.149	150.82	301.75	157.64	136.96	146.54	147.45
evm.TU.original_scaffold_196.56	150.76	0.31	26.66	11.22	6.81	8.78
evm.TU.fragScaff_scaffold_107.244	150.69	282.54	138.57	123.07	122.76	113.59
evm.TU.fragScaff_scaffold_41.69	150.64	484.21	154.27	59.06	93.2	81.87
evm.TU.fragScaff_scaffold_6.183	150.45	56.48	180.8	176.76	174.66	185.25
evm.TU.fragScaff_scaffold_41.51	150.33	239.63	140.88	92.1	103.07	121.12
evm.TU.fragScaff_scaffold_58.131	150.17	59.64	172.44	191.73	150.97	198.99
evm.TU.original_scaffold_463.10	150.02	244.81	153.19	126.86	128.3	156.84
evm.TU.fragScaff_scaffold_129.374	150	652.54	191.62	517.39	468.36	378.03
evm.TU.original_scaffold_1591.292	149.83	22.48	93.36	37.14	56.39	40.28
evm.TU.original_scaffold_934.88	149.25	125.28	171.17	156.45	220.33	190.05
evm.TU.original_scaffold_1591.217_evm.TU.original_scaffold_1591.218	149.04	58.46	180.18	164.45	168.4	164.64
evm.TU.fragScaff_scaffold_72.312	148.93	342.61	150.26	103.46	139.16	162.35
evm.TU.original_scaffold_1415.63	148.84	216.67	230.56	236.04	236.45	214.16
evm.TU.fragScaff_scaffold_119.164	148.77	56.52	147.71	128.85	210.38	155.12
evm.TU.original_scaffold_1615.3	148.74	40.23	146.87	205.99	189.91	194.38
evm.TU.original_scaffold_931.98	148.66	556.13	165.79	120	200.88	138
evm.TU.original_scaffold_571.666	148.46	15.11	103.35	64.44	76.05	60.45
evm.TU.fragScaff_scaffold_113.496	148.34	149.35	150.66	118.8	97.78	125.87
evm.TU.fragScaff_scaffold_124.579	148.09	1513.5	141.17	75.4	152.6	151.26
evm.TU.fragScaff_scaffold_107.905	147.79	64.55	141.3	199.59	197.9	197.87
evm.TU.fragScaff_scaffold_101.724	147.74	307.52	199.35	119.99	149.26	167.86
evm.TU.fragScaff_scaffold_101.145	147.69	254.66	173.61	123.65	129.26	153.29
evm.TU.original_scaffold_2206.42	147.49	54.09	139.03	164.53	176.73	178.84
evm.TU.original_scaffold_203.473	147.44	1712.83	85.61	8.77	25.12	85.36
evm.TU.original_scaffold_171.29	147.24	85.84	101.56	39.18	47.3	38.85
evm.TU.fragScaff_scaffold_56.87	147.19	50.77	123.29	143.01	146.02	97.32
evm.TU.fragScaff_scaffold_124.758	147.09	206.4	164.54	123.42	166.08	138.56
evm.TU.fragScaff_scaffold_101.369	146.88	918.66	132.38	57.01	95.8	152.27
evm.TU.fragScaff_scaffold_3.299	146.81	182.39	148.56	94.91	83.18	112.4
evm.TU.original_scaffold_171.376	146.73	289.04	138.91	60.54	73.99	88.19
evm.TU.fragScaff_scaffold_16.1002	146.49	186.66	144.86	141.88	115.33	138.84
evm.TU.fragScaff_scaffold_107.609	146.45	416.67	149.14	66.78	87.25	88.58
evm.TU.original_scaffold_203.271	146.4	21.87	129.4	149.57	137.59	154.56
evm.TU.fragScaff_scaffold_41.36	146.25	345.97	220.22	302.1	322.26	308.88
evm.TU.original_scaffold_1005.274	146.13	259.97	199.79	53.22	197.95	81.1
evm.TU.original_scaffold_1666.70	146.12	212.7	161.33	106.32	116.82	136.04
evm.TU.fragScaff_scaffold_124.908	146.12	177.95	191.53	162.25	221.71	188.8
evm.TU.fragScaff_scaffold_16.812	145.91	188.2	166.39	115.28	99.56	111.63
evm.TU.fragScaff_scaffold_2.92	145.86	303.26	147.27	114.56	98.24	128
evm.TU.original_scaffold_203.555	145.77	244.69	159.24	143.56	182.15	145.3
evm.TU.fragScaff_scaffold_72.272	145.69	480.74	157.75	58.78	120.21	78.26
evm.TU.original_scaffold_171.923	145.65	564.31	169.53	46.27	98.9	71.48
BGI_novel_G000442	145.42	350.58	154.12	103.81	162.17	110.44
evm.TU.original_scaffold_931.549	145.24	444.05	161.24	119.58	231.33	127.38
evm.TU.fragScaff_scaffold_109.117	145.11	152.86	149.29	209.46	189.23	234
evm.TU.original_scaffold_571.122	145.1	66.51	146.5	147.6	157.79	95.65
evm.TU.fragScaff_scaffold_107.969	144.73	513.12	109.75	57.5	99.62	108.7
evm.TU.original_scaffold_1657.77	144.72	72.1	161.14	209.88	162.11	171.96
evm.TU.fragScaff_scaffold_56.125	144.65	45.99	174.9	92.88	114.67	103.85
evm.TU.original_scaffold_203.299	144.52	70.87	135.57	188.63	197.13	172.88
evm.TU.fragScaff_scaffold_124.847	144.34	88.61	139.33	170.89	140.02	165.47
evm.TU.original_scaffold_931.174	144.15	422.13	146.44	45.87	62.52	66.2
BGI_novel_G000233	144.1	147.37	186.18	148.84	149.03	168.91
evm.TU.original_scaffold_931.337	144.09	25.91	168.49	210.1	172.6	229.09
evm.TU.original_scaffold_1085.102	143.95	272.74	119.6	82.5	150.41	89.6
evm.TU.fragScaff_scaffold_54.12	143.91	139.89	164.66	98.35	121.37	144.99
evm.TU.original_scaffold_1962.572	143.89	520.49	176.63	118.68	152.61	161.08
evm.TU.fragScaff_scaffold_47.83	143.87	382.4	232.69	267.26	264.54	235.42
evm.TU.original_scaffold_2073.99	143.84	297.34	148.04	46.39	60.34	115.75
evm.TU.original_scaffold_203.322	143.81	141.42	140.16	59.23	92.74	75.68
evm.TU.fragScaff_scaffold_124.578	143.71	2367.03	102.4	40.5	61.57	111.23
evm.TU.original_scaffold_203.516	143.39	252.24	153.92	131.55	193.21	172.55
evm.TU.original_scaffold_571.655	143.35	143.2	151.82	158.39	153.15	152.39
evm.TU.original_scaffold_1005.429	143.33	363.75	139.93	70.77	130.41	86.44
evm.TU.fragScaff_scaffold_54.99	143.31	504.15	189.38	73.25	102.23	108.2
evm.TU.original_scaffold_2523.220	143.03	192.4	120.63	40	47.24	55.15
evm.TU.original_scaffold_571.482	143.02	364.32	154.11	102.68	163.44	117.85
evm.TU.original_scaffold_931.270	143.01	79.06	156.88	263.91	249.32	265.35
evm.TU.fragScaff_scaffold_107.189	142.94	62.08	119.62	96.06	127.24	80.74
evm.TU.fragScaff_scaffold_92.1109	142.91	100.41	119.86	241.42	242.15	158.73
evm.TU.original_scaffold_195.107	142.86	313.26	143.73	98.91	114.98	98.61
evm.TU.original_scaffold_495.164	142.79	84.8	166.38	163	140.22	163.58
evm.TU.original_scaffold_495.138	142.64	56.38	143.77	182.64	185.24	176.41
evm.TU.original_scaffold_868.156	142.62	280.65	144.98	101	132.2	107.93
evm.TU.original_scaffold_513.18	142.57	55.4	144.35	190.23	156.87	161.33
evm.TU.original_scaffold_2136.157	142.48	62.05	130.86	101.53	103.34	101.77
evm.TU.original_scaffold_1082.163	142.47	405.19	118.93	96.6	101.33	147.05
evm.TU.original_scaffold_1005.245	142.38	280.86	170.29	116.46	156.84	107.48
evm.TU.fragScaff_scaffold_3.451	142.32	226.1	160.94	137.03	175.58	183.76
BGI_novel_G000125	142.26	24.36	150.74	348.82	202.06	235.05
evm.TU.fragScaff_scaffold_16.875	142.24	175.25	138.65	55.69	44.61	71.22
evm.TU.original_scaffold_2591.28	142.24	217.17	135.63	177.26	117.88	181.97
evm.TU.fragScaff_scaffold_3.472	142.07	396.74	162.26	83.58	134.29	100.69
evm.TU.fragScaff_scaffold_92.89	141.94	336.09	169.03	107.65	117.3	121.5
evm.TU.fragScaff_scaffold_30.97	141.86	313.4	163.8	129.07	159.37	156.67
evm.TU.original_scaffold_2438.261	141.8	76.09	172.55	340.54	260.81	290.01
evm.TU.original_scaffold_1177.69	141.8	214.26	175.75	114.9	86.12	125.71
evm.TU.original_scaffold_571.382	141.74	198.5	116.79	31.61	49.56	46.27
evm.TU.original_scaffold_571.155	141.64	195.52	111.35	35.77	41.68	51.84
evm.TU.original_scaffold_815.185	141.44	561.01	166.1	67.74	81.72	87.73
evm.TU.original_scaffold_968.32	141.36	121.48	142.9	213.3	228.75	235.97
evm.TU.fragScaff_scaffold_92.1334	141.27	77	136.19	150.9	118.53	166.08
BGI_novel_G000917	141.27	313.64	159.1	108.61	122.19	124.95
evm.TU.original_scaffold_2323.204	140.96	43.94	143.99	173.94	166.98	185.34
evm.TU.original_scaffold_195.51	140.94	87.55	105.16	31.9	67.43	40.81
evm.TU.fragScaff_scaffold_25.66	140.71	241.96	155.41	119.97	133.58	139.97
evm.TU.fragScaff_scaffold_107.54	140.66	222.79	124.19	47.38	45.67	64.38
evm.TU.fragScaff_scaffold_45.303	140.64	64.03	126.66	162.53	119.84	145.48
evm.TU.original_scaffold_2561.182	140.58	181.04	125.67	171.38	156.48	161.87
evm.TU.original_scaffold_1666.25	140.53	65.83	123.02	91.87	76.34	93.22
BGI_novel_G001055	140.32	108.69	102.04	191.8	225.16	129.34
evm.TU.fragScaff_scaffold_124.707	140.23	380.07	176.32	108.04	118.33	134.44
evm.TU.original_scaffold_956.176	140.05	204.7	147.32	88.24	86.74	90.65
evm.TU.original_scaffold_656.21	139.6	365.96	81.45	1.12	19.37	112.01
evm.TU.original_scaffold_171.943	139.47	31.18	164.29	223.09	168.88	206.1
evm.TU.fragScaff_scaffold_92.953	139.47	252.51	135.72	101.62	93.06	108.14
evm.TU.original_scaffold_2438.118	139.38	175.24	182.29	198.79	246.6	234.93
evm.TU.original_scaffold_535.70	139.3	36.33	127.7	155.36	170.82	151.21
evm.TU.fragScaff_scaffold_35.58	139.23	377.45	150.85	45.92	55.9	65.99
evm.TU.fragScaff_scaffold_16.592	138.95	174.21	156.76	152.03	153.3	156.31
evm.TU.original_scaffold_196.117	138.92	147.73	156.63	106.72	128.81	124.96
evm.TU.original_scaffold_273.33	138.85	129.66	137.48	191.81	173.33	184.25
evm.TU.original_scaffold_900.96	138.83	114.59	173.55	126.46	178.73	134.88
evm.TU.original_scaffold_956.163	138.81	42.94	142.18	131.32	137.32	179.15
evm.TU.fragScaff_scaffold_124.184	138.74	439.82	130.75	123.63	137.12	153.79
evm.TU.fragScaff_scaffold_124.658	138.69	222.35	192.27	148.9	194.93	157.95
evm.TU.fragScaff_scaffold_78.133	138.57	147.25	135.72	124.78	180.33	126.9
evm.TU.original_scaffold_808.98	138.53	55.53	149.72	156.05	111.54	135.31
evm.TU.original_scaffold_2136.192	138.45	369.5	120.81	83.07	91.99	159.31
evm.TU.fragScaff_scaffold_70.16	138.39	299.08	172.86	96.25	129.86	81.86
evm.TU.original_scaffold_1853.64	138.3	284.34	133.52	156.91	216.91	211.98
evm.TU.fragScaff_scaffold_124.152	138.23	99	124.27	58.79	59.24	55.84
evm.TU.original_scaffold_909.8	138.22	334.29	122.03	90.94	100.18	120.51
evm.TU.fragScaff_scaffold_27.222	137.79	241.43	128.49	105.35	124.67	101.31
evm.TU.original_scaffold_2284.49	137.77	127.51	145.17	116.86	109.5	130.7
evm.TU.original_scaffold_1207.265	137.34	183.01	147.9	89.88	127.67	100.18
evm.TU.original_scaffold_1043.3	137.2	117.18	118.94	88.45	79.06	95.49
evm.TU.original_scaffold_1133.43	137.11	163.75	210.65	143.13	97.45	109.29
evm.TU.original_scaffold_463.130	137.1	90.33	101.43	226.12	178.83	168.58
evm.TU.fragScaff_scaffold_92.700	137.01	433.76	149.96	84.65	104.73	113.41
evm.TU.fragScaff_scaffold_124.927	136.89	163.99	112.91	72.06	72.5	89.23
evm.TU.original_scaffold_931.508	136.69	283.09	125.89	107.97	176.19	81.4
evm.TU.original_scaffold_1220.15	136.64	41.79	159.83	239.76	222.04	221.72
evm.TU.original_scaffold_195.418	136.44	258.93	137.93	102.85	102.12	116.86
evm.TU.fragScaff_scaffold_129.230	136.36	353.91	114.08	62.02	71.68	92.38
evm.TU.fragScaff_scaffold_2.342	136.22	433.32	126.69	35.26	45.83	67.71
evm.TU.fragScaff_scaffold_54.44	136.06	129.59	158.29	167.83	166.93	170.3
evm.TU.fragScaff_scaffold_32.52	136	47.95	107.96	62.97	102.62	78.4
BGI_novel_G000547	135.97	44.5	147.33	202.24	215.11	225.48
evm.TU.fragScaff_scaffold_124.651	135.92	75.48	161.48	335.64	257.69	233.36
evm.TU.fragScaff_scaffold_92.158	135.72	222.77	91.78	9.39	12.46	31.94
evm.TU.original_scaffold_1472.59	135.7	74.6	132.62	161.61	181.83	176.93
evm.TU.original_scaffold_669.9	135.68	103.97	145.12	160.88	137.08	140.89
evm.TU.fragScaff_scaffold_119.178	135.5	232.76	152.66	78.48	76.11	92.09
evm.TU.original_scaffold_815.139	135.21	226.62	124.79	132.35	131.86	131.56
evm.TU.fragScaff_scaffold_27.228	135.12	129.46	139.78	115.64	109.01	118.55
evm.TU.original_scaffold_2278.32	134.95	65.64	160.74	215.2	196.86	217.42
evm.TU.fragScaff_scaffold_92.173	134.85	4.21	112.13	114.68	94.89	77.84
evm.TU.original_scaffold_2284.74	134.74	256.24	151.95	117.37	143.33	108.91
evm.TU.original_scaffold_1720.98	134.38	93.12	124.1	116	95.61	124.89
BGI_novel_G001335	134.38	205.05	68.89	19.27	23.18	19.53
evm.TU.fragScaff_scaffold_124.682	134.31	182.62	210.97	254.44	285.98	315.38
evm.TU.fragScaff_scaffold_32.35	134.01	159.05	133.61	121.23	130.22	135.4
evm.TU.fragScaff_scaffold_75.121	133.98	155.74	168.6	188.9	211.01	190.35
evm.TU.fragScaff_scaffold_45.8	133.96	147.73	136.92	45.28	90.85	62.96
evm.TU.original_scaffold_931.43	133.83	33.03	122.43	178.92	150.94	160.02
evm.TU.original_scaffold_1666.56	133.79	341.45	152.55	161.31	192.61	171.22
evm.TU.original_scaffold_931.198	133.79	189.87	121.48	39.25	45.63	45.69
evm.TU.original_scaffold_1117.6	133.75	412.51	145.67	96.72	119.27	106.2
evm.TU.fragScaff_scaffold_92.909	133.71	167.52	122.11	71.18	87.55	85.02
evm.TU.original_scaffold_985.15	133.61	92.07	153.81	153.9	207.16	170
evm.TU.fragScaff_scaffold_3.643	133.59	76.45	150.42	174.91	243.14	200.38
evm.TU.fragScaff_scaffold_50.355	133.55	112.73	174.76	234.16	236.18	230.39
evm.TU.original_scaffold_571.252	133.43	152.54	129.8	151.52	150.82	140.56
evm.TU.fragScaff_scaffold_123.39	133.33	77.52	149.19	276.25	244.74	225.57
evm.TU.fragScaff_scaffold_32.166	133.21	123.33	146.16	142.34	189.22	142.63
evm.TU.fragScaff_scaffold_16.253	133.09	158.09	105.59	141.59	173.66	180.19
evm.TU.fragScaff_scaffold_113.199	132.88	241.25	147.04	95.94	146.38	135.41
evm.TU.original_scaffold_1591.234	132.77	228.73	118.36	83.64	78.03	106.01
evm.TU.original_scaffold_868.68	132.53	185.42	135.06	102.35	105.5	116.61
evm.TU.original_scaffold_1082.124	132.52	273.66	125.28	53.83	81.76	71.15
evm.TU.fragScaff_scaffold_113.243	132.43	343.83	118.52	99.24	110.51	105.17
evm.TU.fragScaff_scaffold_101.401	132.38	552.63	100.97	58.51	123.3	194.89
evm.TU.fragScaff_scaffold_27.267	132.37	255.67	129.69	92.69	110.64	111.49
evm.TU.fragScaff_scaffold_27.16	132.27	402.31	156.27	176.26	267.22	211.93
evm.TU.original_scaffold_2523.114	132.26	100.98	179.28	89.11	116.3	102.46
evm.TU.fragScaff_scaffold_124.509	132.19	384.11	151.27	87.28	136.34	104.03
BGI_novel_G001294	132.16	165.64	121.49	119.13	100.63	103.25
evm.TU.fragScaff_scaffold_92.1055	132.12	138.34	143.14	96.81	120.01	117.53
evm.TU.original_scaffold_848.220	131.86	164.47	130.72	96.2	114.75	94.32
evm.TU.original_scaffold_1472.332	131.75	218.6	112.59	117.24	159.28	160.32
BGI_novel_G000633	131.72	173.97	101.83	271.32	165.58	142.02
evm.TU.original_scaffold_1853.3	131.63	25.85	121.17	204.58	206.37	158.66
evm.TU.original_scaffold_1177.61	131.61	71.24	128.49	115.81	158.17	112.61
evm.TU.original_scaffold_888.141	131.56	175.1	121.83	99.74	107.09	90.42
evm.TU.fragScaff_scaffold_92.259	131.5	173.52	126.72	93.67	114.02	101.61
evm.TU.original_scaffold_771.47	131.49	77.51	153.38	219.45	223.57	249.99
evm.TU.fragScaff_scaffold_125.40	131.38	88.45	157.25	190.4	167.74	171.08
evm.TU.fragScaff_scaffold_92.37	130.94	229.06	133.42	57.55	95.81	72.63
evm.TU.original_scaffold_1005.432	130.87	70.71	105.03	149.96	116.28	104.68
evm.TU.fragScaff_scaffold_129.254	130.72	36.09	124.07	158.7	174.97	170.96
evm.TU.original_scaffold_2438.134	130.7	105.43	148.36	194.64	165.45	202.82
evm.TU.fragScaff_scaffold_119.240	130.57	250.19	103.66	75.75	100.78	93.36
evm.TU.fragScaff_scaffold_16.145	130.52	71.3	121.73	126.67	99.11	104.82
evm.TU.fragScaff_scaffold_78.45	130.28	102.89	101.07	110.56	106.95	132.03
evm.TU.original_scaffold_2678.11	130.27	211.22	131	94.99	81.91	100.06
evm.TU.fragScaff_scaffold_25.30	130.06	117.02	131.37	94.51	90.78	105.27
evm.TU.fragScaff_scaffold_124.303	129.96	512.52	189.61	105.05	207.56	126.04
evm.TU.original_scaffold_2073.100	129.94	62.79	115.59	117.92	117.04	133.66
evm.TU.original_scaffold_171.490	129.69	81.35	148	67.84	70.12	78.43
evm.TU.original_scaffold_2323.170	129.69	70.98	153.2	203.24	179.52	197.63
evm.TU.fragScaff_scaffold_70.198	129.56	187.07	104.07	96.43	87.36	115.64
evm.TU.original_scaffold_2786.23	129.54	231.64	139.23	56.77	71.05	75.1
evm.TU.original_scaffold_1220.75	129.36	89.78	120.44	105.66	102.96	92.24
evm.TU.fragScaff_scaffold_22.128	129.28	119.6	156.48	107.83	93.39	123.62
evm.TU.fragScaff_scaffold_77.129	129.22	199.91	116.56	60.57	64.6	85.35
evm.TU.original_scaffold_1472.18	129.13	36.87	122.02	336.05	136.95	125.2
evm.TU.fragScaff_scaffold_119.215	129.12	20	137.25	284.84	215.38	173.04
evm.TU.fragScaff_scaffold_124.384	128.92	127.88	143.95	142.63	135.96	155.51
evm.TU.original_scaffold_2272.48	128.92	55.67	138.68	183.88	173.72	188.65
evm.TU.fragScaff_scaffold_18.10	128.91	260.87	118.79	37.21	56.01	33.07
evm.TU.original_scaffold_1962.101	128.83	252.68	167.71	88.68	114.55	111.12
evm.TU.fragScaff_scaffold_119.144	128.65	14.41	106.9	118.48	103.28	122.87
evm.TU.fragScaff_scaffold_3.105	128.27	134.71	106.83	99.86	109.38	96.68
evm.TU.original_scaffold_2200.33	128.27	406.87	128.21	103.17	113.35	140.51
evm.TU.original_scaffold_848.50	128.13	171.97	138.08	100.26	104.93	117.4
evm.TU.fragScaff_scaffold_58.280	128.06	297.3	144.36	32.82	51.73	53.11
evm.TU.original_scaffold_571.505	127.75	173.47	118.87	60.39	85.7	72.31
evm.TU.original_scaffold_171.707	127.23	55.66	124.17	185.06	160.49	177.19
evm.TU.original_scaffold_1657.115	126.96	92.32	126.87	127.89	181.62	135.45
evm.TU.fragScaff_scaffold_107.492	126.78	46.49	144.67	159.6	135.51	150.62
evm.TU.original_scaffold_1082.89	126.76	461.18	129.87	90.86	156.64	108.6
evm.TU.original_scaffold_868.258	126.27	52.98	106.99	61.61	56.74	61.03
evm.TU.original_scaffold_1895.18	125.99	118.29	150.19	150.12	199.83	126.58
evm.TU.fragScaff_scaffold_92.641	125.84	378.64	133	58.17	90.67	80.93
evm.TU.original_scaffold_2522.85	125.82	344.68	113.06	33.93	52.75	53.06
evm.TU.original_scaffold_2136.204	125.78	1735.77	127.25	51.54	92.23	78.14
evm.TU.original_scaffold_171.83_evm.TU.original_scaffold_171.84	125.72	142.99	123.61	135.06	117.16	128.63
evm.TU.fragScaff_scaffold_93.90	125.49	100.76	142.9	98.99	136.11	99.9
evm.TU.original_scaffold_1853.124	125.48	51.65	130.86	196.49	181.08	215.76
evm.TU.original_scaffold_1899.26	125.37	51.31	106.3	86.92	89.08	97.12
evm.TU.original_scaffold_203.174	125.33	38.63	132.46	191.14	180.64	199.52
evm.TU.original_scaffold_931.355	125.31	135.44	97.08	78.23	92.74	86.58
evm.TU.original_scaffold_2380.235	125.14	182.31	127.25	129.76	122.81	120.71
evm.TU.original_scaffold_1591.274	125.08	530.45	131.79	53.51	95.92	78.95
evm.TU.original_scaffold_868.213	125.08	25.05	163.04	108.66	95.74	106.27
evm.TU.fragScaff_scaffold_2.76	125.05	278.41	182.13	193.65	234.3	190.41
evm.TU.original_scaffold_2136.254	124.78	89.98	138.24	110.16	145.42	111.55
evm.TU.original_scaffold_1657.104	124.77	351.8	113.74	41.61	44.24	59.83
BGI_novel_G000638	124.64	346.87	112.68	186.11	192.64	162.44
evm.TU.fragScaff_scaffold_129.289	124.58	258.25	198.79	155.87	145.6	144.46
evm.TU.original_scaffold_1472.171	124.55	29.59	117	127.26	108.36	122.42
evm.TU.fragScaff_scaffold_119.277	124.48	269.3	118.31	130.99	170.67	157.32
evm.TU.fragScaff_scaffold_27.177	124.47	199	123.07	96.36	124.93	97.48
evm.TU.original_scaffold_495.38	124.39	43.11	156.25	75.96	87.37	76.76
evm.TU.fragScaff_scaffold_72.239	124.3	177.02	110.98	86.45	85.21	99.95
evm.TU.original_scaffold_195.161	124.3	152.8	119.39	65.69	76.45	69.22
evm.TU.original_scaffold_683.32	124.02	113.81	114.81	98.37	86.86	91.47
evm.TU.fragScaff_scaffold_72.353	123.96	295.11	139.77	41.72	47.06	57.15
evm.TU.original_scaffold_1962.749	123.89	303.61	115.54	99.9	94.91	114.85
evm.TU.fragScaff_scaffold_25.20	123.75	75.86	122.97	95.82	113.37	84.46
evm.TU.original_scaffold_2206.195	123.63	173.84	189.29	107.49	138.08	115.61
evm.TU.original_scaffold_683.65	123.62	99.73	102.39	87.65	76.05	93.34
evm.TU.original_scaffold_171.270	123.41	204.17	122.14	115.63	124.4	128.26
evm.TU.fragScaff_scaffold_92.791	123.4	39.88	165.38	522.09	458.52	368.64
evm.TU.fragScaff_scaffold_92.310	123.38	18.2	89.39	59.11	49.18	56.79
evm.TU.fragScaff_scaffold_70.108	123.31	148.21	119.12	107.48	111.21	116.29
evm.TU.fragScaff_scaffold_124.468	123.26	352.55	146.59	64.99	74.94	78.52
evm.TU.original_scaffold_571.351	123.2	45.86	132.12	160.66	139.78	143.8
evm.TU.original_scaffold_843.38	123.19	40.8	103.21	79.06	68.29	80.47
evm.TU.original_scaffold_2281.102	123.04	210.41	131.73	84.14	93.75	88.19
evm.TU.original_scaffold_203.358	122.9	55.11	121	114.14	101.75	128.1
evm.TU.fragScaff_scaffold_129.59	122.85	243.47	155.86	42.4	65.03	51.11
evm.TU.fragScaff_scaffold_56.263	122.8	145.11	161.49	84.21	122.73	100.86
evm.TU.fragScaff_scaffold_124.34_evm.TU.fragScaff_scaffold_124.35_evm.TU.fragScaff_scaffold_124.36	122.78	50.4	92.53	95.92	95.36	107.31
evm.TU.fragScaff_scaffold_20.40	122.66	229.73	113.33	76.15	83.87	87.74
evm.TU.fragScaff_scaffold_78.55	122.51	77	88.36	50.83	44.41	54.5
evm.TU.original_scaffold_2272.44	122.46	121.81	130.95	86.01	71.21	89.06
evm.TU.fragScaff_scaffold_50.266	122.4	443.49	146.14	258.77	313.61	254.59
evm.TU.original_scaffold_883.53	122.39	237.38	125.38	70.54	93.78	87.51
evm.TU.original_scaffold_755.7	122.31	157.15	132.95	89.86	90.44	110.73
evm.TU.original_scaffold_196.17	122.18	23.55	121.78	161.73	134.5	162.78
evm.TU.original_scaffold_2136.190	122.15	162.59	79.92	99.5	105.71	89.29
BGI_novel_G000415	122.04	22.63	100.81	100.95	92.27	117.08
evm.TU.original_scaffold_203.540	121.96	98.97	124.58	140.94	129.84	149.05
evm.TU.original_scaffold_2522.174	121.84	131.3	109.5	99.05	86.2	111.31
evm.TU.fragScaff_scaffold_92.1002	121.71	26.18	129.17	152.19	122.06	154.8
evm.TU.fragScaff_scaffold_16.286	121.67	282.42	156.25	91.54	147.94	106.69
evm.TU.original_scaffold_931.548	121.47	22.53	103.38	156.52	152.07	156.3
evm.TU.original_scaffold_931.83	121.42	81.95	111.56	100.64	96.95	95.22
evm.TU.fragScaff_scaffold_41.28	121.35	90.96	122.15	96.46	132.77	108.05
evm.TU.fragScaff_scaffold_113.341	121.28	22.66	81.69	33.73	38.22	36.36
evm.TU.original_scaffold_171.45	121.25	282.4	122.01	41.23	59.97	68.28
evm.TU.fragScaff_scaffold_101.115	121.22	179.49	132.01	86.48	101.05	103.49
evm.TU.original_scaffold_2795.112	121.08	223.9	94.9	61.5	62.4	85.76
evm.TU.original_scaffold_815.127	120.84	69.12	149.01	197.14	176.82	181.23
evm.TU.original_scaffold_463.40	120.72	153.55	126.74	38.21	52.45	47.08
evm.TU.original_scaffold_848.85	120.57	113.08	111.74	117.68	123.9	116.87
BGI_novel_G001078	120.54	240.97	122.83	142.45	126.67	152.14
evm.TU.original_scaffold_2136.96	120.36	20.01	105.95	114.85	102.77	116.56
evm.TU.fragScaff_scaffold_72.82	120.35	231.26	132.67	96.71	108.37	122.3
evm.TU.original_scaffold_2513.17	120.28	41.08	128.75	182.12	155.72	161.9
evm.TU.original_scaffold_1639.38	119.85	58.87	118.4	102.92	118.65	113.26
evm.TU.original_scaffold_1853.87	119.69	150.82	125.93	89.74	206.42	86.19
evm.TU.original_scaffold_1291.103	119.64	18.25	95.95	95.19	83.52	96.14
evm.TU.original_scaffold_571.249	119.61	23.05	105.78	152.27	123.73	143.98
evm.TU.original_scaffold_2136.110	119.61	37.37	121.57	144.93	120.88	127.06
evm.TU.fragScaff_scaffold_92.894	119.59	25.42	102.49	125.26	138.41	86.67
evm.TU.original_scaffold_495.101	119.57	82.9	120.27	83.7	84.05	95.31
evm.TU.original_scaffold_844.60	119.51	101.1	117.85	94.34	73.53	93.78
evm.TU.fragScaff_scaffold_120.176	119.34	66.78	145.18	165.81	162.22	151.79
evm.TU.original_scaffold_273.54	119.34	186.87	131.35	120.61	116.98	132.57
evm.TU.fragScaff_scaffold_11.62	119.23	143.34	124.8	121.7	124.79	115.54
evm.TU.fragScaff_scaffold_101.39	119.16	118.5	122.34	85.45	84.93	96.59
evm.TU.fragScaff_scaffold_129.278	119.07	397.51	94.62	22.4	32.34	81.03
evm.TU.original_scaffold_2281.6	119.05	83.02	133.35	184.19	224.24	185.34
evm.TU.original_scaffold_1207.62	118.99	245.73	160.55	214.91	196.05	207.04
evm.TU.fragScaff_scaffold_27.91	118.97	257.86	111.62	84.48	99.63	115.01
evm.TU.original_scaffold_2029.139	118.96	15.18	112.9	86.36	60.68	76.38
evm.TU.fragScaff_scaffold_110.179	118.95	309.92	123.85	79.99	106.21	99.36
evm.TU.original_scaffold_2591.64	118.89	377.75	140.04	113.71	177.82	73.27
evm.TU.fragScaff_scaffold_16.611	118.88	233.43	156.54	94.01	107.41	103.81
evm.TU.fragScaff_scaffold_8.93	118.8	56.54	99.72	114.8	83.5	106.58
evm.TU.original_scaffold_909.204	118.76	9.29	101.75	163.92	177.58	119.36
evm.TU.original_scaffold_203.590	118.74	47.29	104.04	106.96	123.36	129.51
evm.TU.original_scaffold_2136.49	118.72	67.38	133.52	153.73	128.41	162.06
evm.TU.original_scaffold_571.627	118.54	118.53	121.97	108.5	115.9	117.28
evm.TU.original_scaffold_2323.303	118.5	208.96	113.73	148.2	133.45	182.39
evm.TU.fragScaff_scaffold_124.740	118.36	66.04	161.3	101.88	106.95	92.94
evm.TU.original_scaffold_1639.193	118.35	24.29	96.9	94.64	79.72	91.45
evm.TU.fragScaff_scaffold_45.502	118.27	42.02	148.33	93.29	82.4	95.56
evm.TU.fragScaff_scaffold_110.472	118.25	244.87	132.73	56.23	83.87	71.82
evm.TU.fragScaff_scaffold_124.478	118.23	448.28	118.29	88.89	117.66	123.43
evm.TU.fragScaff_scaffold_27.132	118.19	188.16	136.44	76.74	68.2	90.27
evm.TU.original_scaffold_1207.32	117.98	112.18	122.82	84.33	119.5	88.52
evm.TU.original_scaffold_2354.6	117.79	140.43	149.85	152.44	172.77	158.54
evm.TU.fragScaff_scaffold_92.877	117.76	114.29	127.97	85.67	72.16	94.19
evm.TU.original_scaffold_2438.14	117.73	99.04	141.1	135.04	106.99	134.83
evm.TU.fragScaff_scaffold_129.448	117.64	622.18	134.31	129.24	169.63	147.06
evm.TU.original_scaffold_1853.50	117.61	122.39	115.84	101.83	79.86	114.51
evm.TU.fragScaff_scaffold_129.125	117.54	193.45	141.46	105	94.58	128.91
evm.TU.original_scaffold_1570.15	117.51	167.49	132.63	71.34	97.34	117.75
evm.TU.fragScaff_scaffold_6.228	117.5	30.42	99.6	113.54	107.15	110.36
evm.TU.original_scaffold_934.69	117.37	33.25	139.88	173.99	154.23	184.73
evm.TU.original_scaffold_1962.787	117.25	5.44	85.17	101.92	79.14	81.92
evm.TU.original_scaffold_463.95	117.21	44.73	152.95	145	118.87	144.84
evm.TU.original_scaffold_1605.81	117.08	68.61	116.63	111.16	86.94	111.47
evm.TU.original_scaffold_907.29	117.04	34.72	101.74	126.09	103.98	109.3
evm.TU.original_scaffold_495.28	116.99	26.98	131.97	150.73	145.74	166.74
evm.TU.original_scaffold_203.532	116.92	284.96	126.46	42.26	50.86	45.37
evm.TU.fragScaff_scaffold_113.246	116.79	390.81	116.67	73.31	129.68	88.76
evm.TU.original_scaffold_888.88	116.76	93.7	115.6	108.35	122.65	118.8
evm.TU.original_scaffold_2522.115	116.57	376.54	138.38	78.13	68.96	95.72
evm.TU.original_scaffold_1639.106	116.5	100.34	104.69	78.83	56.59	74.51
evm.TU.fragScaff_scaffold_124.416	116.5	532.07	115.53	23.16	52.74	45.23
evm.TU.fragScaff_scaffold_3.520	116.49	113.9	114.33	89.09	71.45	88.21
evm.TU.fragScaff_scaffold_84.1	116.41	40.95	128.5	143.15	143.36	156.31
evm.TU.fragScaff_scaffold_45.52	116.38	278.79	131.06	72.16	105.36	98.69
evm.TU.fragScaff_scaffold_6.128	116.24	320.48	120.8	237.06	179.02	186.84
evm.TU.original_scaffold_909.394	116.04	234.29	130.21	99.91	173.43	119.3
evm.TU.original_scaffold_1005.501	116.01	46.76	94.28	116.95	107.27	115.87
evm.TU.original_scaffold_2281.123	115.93	245.64	133.22	98.29	129.26	113.03
evm.TU.original_scaffold_1839.33	115.88	92.4	118.09	98.29	81.53	91.43
evm.TU.fragScaff_scaffold_113.194	115.73	335.71	119.63	56.23	76.28	73.78
evm.TU.original_scaffold_931.104	115.7	133.23	125.68	118.52	136.41	131.42
evm.TU.fragScaff_scaffold_45.213	115.62	33.3	105.33	150.65	126.98	138.61
evm.TU.original_scaffold_2522.125	115.62	63.49	141.59	170.97	154.19	155.6
evm.TU.fragScaff_scaffold_92.1071	115.58	84.34	105.83	115.2	106.1	128.81
evm.TU.original_scaffold_1005.408	115.29	29.66	112.61	75.53	137.23	86.7
evm.TU.original_scaffold_2136.9	115.05	332.81	138.98	68.01	95.05	79.53
evm.TU.original_scaffold_495.149	115	38.63	108.75	123.03	126.62	122.35
evm.TU.fragScaff_scaffold_16.206	114.92	140.17	100.24	93.6	94.17	99.06
evm.TU.fragScaff_scaffold_92.1245	114.84	97.52	98.43	78.82	84.52	78.8
evm.TU.fragScaff_scaffold_50.282	114.6	158.1	125.84	149.94	141.58	147.71
evm.TU.fragScaff_scaffold_92.175	114.54	53.79	149.15	193.92	149.97	186.48
evm.TU.original_scaffold_883.102	114.49	38.33	114.36	166.14	141.09	161.55
evm.TU.original_scaffold_900.113	114.47	29.2	122.4	162.29	112.38	146.8
evm.TU.fragScaff_scaffold_2.150	114.44	58.41	116.23	107.89	102.39	128.85
evm.TU.original_scaffold_934.98	114.4	196.3	120.09	32.99	44.94	51.9
evm.TU.original_scaffold_2172.7	114.33	7.53	134.64	105.32	110.83	125.7
evm.TU.original_scaffold_1591.378	114.31	371.08	139.75	80.47	109.27	110.81
evm.TU.original_scaffold_931.28	114.21	89.24	121.62	133.94	151.17	130.71
evm.TU.fragScaff_scaffold_107.695	114.17	30.17	98.07	134.97	153.99	115.97
evm.TU.fragScaff_scaffold_27.214	114.14	26.56	105.88	114.63	102.23	111.18
evm.TU.original_scaffold_956.111	114.07	179.85	99.08	168.22	145.64	153.67
evm.TU.original_scaffold_2331.64	114.04	330.53	85.16	102.78	95.37	116.23
evm.TU.original_scaffold_2380.217	114	46.31	133.22	206.87	183.04	198.1
evm.TU.original_scaffold_868.234	113.93	191.87	108.32	65.5	63.03	76.57
BGI_novel_G001189	113.92	95.59	297.62	309.25	181.9	292.38
evm.TU.original_scaffold_2136.136	113.84	54.5	126.87	146.6	114.93	125.88
evm.TU.fragScaff_scaffold_92.361	113.78	27.34	118.53	105.06	85.73	90.46
evm.TU.original_scaffold_463.201	113.78	421.47	78.82	25	38.1	50.76
evm.TU.fragScaff_scaffold_3.71	113.73	144.78	130.25	84.26	74.49	97.94
evm.TU.original_scaffold_571.69	113.64	137.7	170.18	62.8	94	84.86
evm.TU.original_scaffold_495.151	113.63	26.24	129.77	155.41	145.67	146.8
evm.TU.original_scaffold_956.67	113.51	113.37	116.58	147.71	141.59	130.51
evm.TU.fragScaff_scaffold_101.476	113.5	303.15	103.24	64.71	85.36	76.27
BGI_novel_G000077	113.5	605.16	141.28	53.63	111.03	61.93
evm.TU.fragScaff_scaffold_25.26	113.47	261.5	115.9	99.95	96.64	115.35
evm.TU.original_scaffold_2507.45	113.31	382.73	114.8	69.58	82.03	97.78
evm.TU.original_scaffold_683.17	113.26	13.12	83.01	3.68	12.92	8.81
evm.TU.original_scaffold_2011.73	113.18	136.09	134.57	100.95	100.43	85.64
evm.TU.original_scaffold_909.107	113.08	98.53	126.79	96.05	92.53	86.34
evm.TU.original_scaffold_1005.242	112.91	81.03	111.18	122.3	124.89	128.7
evm.TU.original_scaffold_203.725_evm.TU.original_scaffold_203.726	112.79	56.69	100.55	111.86	103.09	102.3
evm.TU.original_scaffold_1962.747	112.78	33.08	115.24	139.98	121.94	131.98
evm.TU.original_scaffold_495.12	112.74	355.62	136.58	89.68	139.75	111.25
evm.TU.fragScaff_scaffold_110.60	112.73	146.63	114.26	75.04	78.14	76.08
evm.TU.original_scaffold_2380.161	112.72	22.55	90.4	133.43	105.26	100.01
evm.TU.fragScaff_scaffold_92.1114	112.69	159.35	121.24	75.48	97.92	89.17
evm.TU.original_scaffold_2323.134	112.63	114.26	115.07	117.88	119.63	121.35
evm.TU.original_scaffold_1591.137	112.59	24.85	128.48	140.14	93.27	131.16
evm.TU.original_scaffold_571.492	112.59	31.23	128.83	182.48	150.53	172.88
evm.TU.fragScaff_scaffold_92.887	112.56	63.62	102.46	95.01	91.66	107.3
evm.TU.original_scaffold_2522.25	112.52	78.25	115.69	110.68	83.94	120.02
evm.TU.fragScaff_scaffold_124.404	112.44	32.23	90.54	112.06	97.15	113.72
evm.TU.original_scaffold_571.130	112.4	179.99	120.31	61.31	95.19	85.18
evm.TU.fragScaff_scaffold_113.372	112.39	199.75	87.97	38.36	37.06	47.09
evm.TU.fragScaff_scaffold_25.4	112.29	42.54	102.51	109.8	88.5	100.53
BGI_novel_G000626	112.15	40.83	126.26	219.21	131.1	141.13
evm.TU.original_scaffold_495.92	112.09	196.53	105.3	74.44	70.07	77.62
evm.TU.fragScaff_scaffold_92.437	112.07	45.95	97.09	32.46	45.07	44.48
evm.TU.original_scaffold_2200.175	111.95	36.77	106.83	125.08	108.89	132.88
evm.TU.fragScaff_scaffold_113.599	111.91	14.8	132.08	155.01	111.15	167.11
evm.TU.fragScaff_scaffold_16.600	111.79	197.85	94.09	66.4	87.1	77.36
evm.TU.original_scaffold_195.100	111.76	94.85	125.37	119.22	110.13	117.61
evm.TU.original_scaffold_171.362	111.74	58.76	105.74	126.66	109.86	114.25
evm.TU.original_scaffold_931.215	111.65	118.5	110.21	88.93	89.29	114.75
evm.TU.original_scaffold_273.55	111.44	169.66	141.99	90.58	85.35	113.77
evm.TU.original_scaffold_2468.174	111.24	79.18	104.62	97.51	87.25	84.39
evm.TU.fragScaff_scaffold_32.152	111.16	214.86	141.1	80.42	110.78	79.61
evm.TU.original_scaffold_868.108	111.1	56.21	139.37	226.21	153.87	181.77
evm.TU.fragScaff_scaffold_16.106	110.98	288.45	108.18	79.21	108.21	102.77
evm.TU.original_scaffold_2513.147	110.85	78.72	101.54	75.29	77.49	70.65
evm.TU.fragScaff_scaffold_92.1183	110.85	160.19	118.16	82.66	116.82	79.04
evm.TU.fragScaff_scaffold_92.1306	110.8	26.14	120.26	141.84	144.25	129.69
evm.TU.original_scaffold_2331.74	110.78	115.74	117.13	139.94	109.28	137.09
evm.TU.original_scaffold_432.11	110.77	319.48	133.55	59.59	58.59	116.21
evm.TU.fragScaff_scaffold_27.289	110.71	61.75	124.04	146.62	133.58	142.15
evm.TU.original_scaffold_2438.247	110.69	174.56	147.39	266.19	216.5	220.86
evm.TU.original_scaffold_2323.5	110.67	121.94	111.57	89.11	105.7	91.79
evm.TU.fragScaff_scaffold_16.449	110.63	192.9	123.59	124.3	145.43	124.97
evm.TU.fragScaff_scaffold_54.53	110.61	201.13	149.19	48.54	65.65	64.06
evm.TU.original_scaffold_844.47	110.47	20.58	101.72	138.39	128.79	136.59
evm.TU.original_scaffold_2795.122	110.39	279.17	115.04	83.43	82.67	102.2
evm.TU.original_scaffold_909.404	110.34	133.96	131.12	50.11	56.43	82.6
evm.TU.original_scaffold_2523.57	110.29	440.41	128.42	76.42	133	70.16
evm.TU.original_scaffold_1962.827_evm.TU.original_scaffold_1962.828	110.24	140.05	100.72	33.41	41.81	43.74
evm.TU.original_scaffold_1085.54	110.23	203.43	96.42	43.16	50.76	44.7
evm.TU.fragScaff_scaffold_56.193	110.22	116.19	109.92	149.89	88.7	141.43
evm.TU.fragScaff_scaffold_3.164	110.21	150.13	115.72	95.94	115.94	118.38
evm.TU.original_scaffold_909.97	109.97	90.71	86.05	13.79	24.79	16.29
evm.TU.fragScaff_scaffold_32.165	109.93	135.32	101.34	79.79	83.41	94.18
evm.TU.fragScaff_scaffold_107.253	109.93	18.84	145.52	225.46	165.61	185.8
evm.TU.fragScaff_scaffold_124.716	109.89	15.42	91.76	59.89	85.76	68.53
evm.TU.fragScaff_scaffold_92.1305	109.8	148.29	93.58	60.76	94.55	61.15
evm.TU.fragScaff_scaffold_92.860	109.75	157.57	75.15	375.92	315.23	334.53
evm.TU.fragScaff_scaffold_119.163	109.74	137.58	103.58	112.99	115.61	94.42
evm.TU.original_scaffold_2380.139	109.72	79.94	111.03	111.15	200.67	91.98
evm.TU.fragScaff_scaffold_110.426	109.6	115.58	119.16	126.38	139.99	144.98
evm.TU.original_scaffold_1666.45	109.57	29.02	108.85	78.62	131.36	88.94
evm.TU.original_scaffold_1207.254	109.52	19.31	82.6	94.66	86.6	91.03
evm.TU.original_scaffold_196.72	109.49	121.43	123.95	140.1	123.42	116.89
evm.TU.fragScaff_scaffold_45.280	109.46	51.56	115.6	109.22	100.76	117.28
evm.TU.fragScaff_scaffold_124.71	109.45	242.35	107.91	114.12	106.62	128.16
evm.TU.original_scaffold_1207.236	109.37	102.02	101.66	79.91	90.96	46.85
evm.TU.original_scaffold_343.173	109.35	0	13.92	0	0	0
evm.TU.original_scaffold_1207.150	109.32	934.82	124.87	39.46	50.5	54.01
evm.TU.fragScaff_scaffold_58.262	109.26	33.78	95.18	80.13	76.57	73.76
evm.TU.original_scaffold_171.745	109.13	142.33	142.69	71.37	147.89	92.14
evm.TU.original_scaffold_463.118	108.9	83.22	156.97	86.19	135.23	98.68
evm.TU.original_scaffold_2786.84	108.88	415.33	129.35	62.37	114.64	100.14
evm.TU.original_scaffold_1472.142	108.81	90.14	117.69	64.35	66.9	63.37
evm.TU.fragScaff_scaffold_73.28	108.79	308.42	112.63	54.64	70.87	66.51
evm.TU.original_scaffold_2438.52	108.78	39.22	95.15	103.4	84.51	109.32
evm.TU.original_scaffold_1591.73	108.77	307.23	95.47	96.35	118.64	108.13
evm.TU.fragScaff_scaffold_124.884	108.7	97.09	120.43	78.95	95.98	108.34
evm.model.BG.320.p	108.62	200.23	99.87	81.05	87.03	102.51
evm.TU.original_scaffold_968.202	108.49	223.56	123.23	67.12	87.84	74.23
evm.TU.original_scaffold_1962.668	108.4	90.49	134.75	140.59	102.18	125.54
evm.TU.original_scaffold_1937.93	108.38	18.43	73.81	19.8	24.23	15.64
evm.TU.original_scaffold_1962.574	108.38	25.12	64.16	41.64	62.44	46.65
evm.TU.original_scaffold_2136.209	108.37	7.26	76.46	67.56	48.33	63.52
evm.TU.original_scaffold_888.421	108.36	157.36	98.45	72.33	80.52	84.23
BGI_novel_G000071	108.3	199.48	128.09	80.6	110.49	117.31
evm.TU.original_scaffold_2561.142	108.29	129.73	86.61	129.76	113.47	145.64
evm.TU.original_scaffold_495.155	108.24	169.05	74.26	24.23	28.02	48.97
evm.TU.fragScaff_scaffold_16.457	108.2	84	117.07	122.69	109.75	118.13
evm.TU.fragScaff_scaffold_72.384	108.14	62.66	113.81	113.59	137.95	123.02
evm.TU.fragScaff_scaffold_50.203	108.1	52.55	109.84	144.9	119.88	145.2
evm.TU.original_scaffold_1005.143	108.05	141.95	113.54	82.68	71.67	101.37
BGI_novel_G000302	108.02	5.99	140.82	81.72	91.7	94.02
evm.TU.original_scaffold_888.530	108	6.86	64.37	26.45	31.48	35.39
evm.TU.original_scaffold_1962.205	108	17.41	96.16	132.06	106.66	134.75
evm.TU.fragScaff_scaffold_107.238	107.78	94.52	101.2	140.9	103.98	135.48
evm.TU.fragScaff_scaffold_16.1022	107.77	115.59	106.13	121.85	144.82	119.33
evm.TU.fragScaff_scaffold_48.65	107.69	15.5	114.95	154.71	140.8	149.43
evm.TU.fragScaff_scaffold_124.907	107.58	167.91	116.03	72.7	87.91	97.6
evm.TU.fragScaff_scaffold_27.190	107.58	20.8	84.9	90.61	84.15	93.62
evm.TU.original_scaffold_868.112	107.44	29.23	97.68	70.79	85.89	76.98
evm.TU.fragScaff_scaffold_110.575	107.33	105.13	111.8	81.91	78.74	85.33
evm.TU.original_scaffold_1962.639	107.24	80.73	117.77	119.4	132.9	123.56
evm.TU.original_scaffold_1005.489	107.22	148.69	103.16	118.57	96.4	98.9
BGI_novel_G000041	107.03	63.23	92.8	127.88	104.15	107.26
evm.TU.original_scaffold_2438.176	107.02	185.68	134.09	76.02	65.01	93.44
evm.TU.fragScaff_scaffold_129.6	107	56.98	99.26	64.06	84.15	74.32
evm.TU.fragScaff_scaffold_16.107	106.86	109.72	83.05	44.69	40.32	39.61
evm.TU.original_scaffold_2795.74	106.78	87.75	58.63	10.58	14.1	43.11
evm.TU.fragScaff_scaffold_113.510	106.78	727.95	135.79	44.75	105.51	76.41
evm.TU.original_scaffold_463.35	106.75	34.98	117.43	161.3	192.12	175.49
evm.TU.original_scaffold_2461.45	106.72	92.81	119.46	104.75	91.1	110.87
evm.TU.fragScaff_scaffold_72.167	106.55	204.81	99.63	92.57	97.76	131.18
evm.TU.original_scaffold_2136.111	106.51	45.1	112.38	150.71	132.21	141.34
evm.TU.original_scaffold_195.303	106.48	119.29	92.44	80.74	71.65	71.39
evm.TU.original_scaffold_2522.103	106.44	117.5	116.96	102.58	112.55	120.78
evm.TU.fragScaff_scaffold_119.275	106.44	185.61	106.66	77.62	71	99.64
evm.TU.fragScaff_scaffold_45.228	106.35	108.08	100.9	43.46	48.91	49.64
evm.TU.original_scaffold_683.62	106.32	180.83	116.23	79.08	90.86	92.04
evm.TU.original_scaffold_1962.712	106.28	317.15	99.18	183.3	153.92	218.87
evm.TU.original_scaffold_1792.37	106.21	79.92	121.62	70.71	85.47	85.96
evm.TU.original_scaffold_2284.22	106.21	77.31	102.17	110.45	102.81	91.21
evm.TU.original_scaffold_931.225	106.2	114.3	111.43	77.31	82.37	97.7
evm.TU.fragScaff_scaffold_107.1069	106.08	60.39	78.95	36.33	50.53	46.18
evm.TU.original_scaffold_2323.148	106.07	30.34	87.8	88.07	87.75	94.86
BGI_novel_G000985	105.95	42.95	139.54	109.93	141.5	173.94
evm.TU.fragScaff_scaffold_124.728	105.85	263.4	97.78	30.2	40.24	39.37
evm.TU.original_scaffold_2136.47	105.83	49.65	54.39	10.2	11.2	8.24
evm.TU.fragScaff_scaffold_78.224	105.77	47.26	118.59	153.69	111.27	145.69
evm.TU.original_scaffold_1962.397	105.58	234.87	136.88	94.75	128.81	95.4
evm.TU.original_scaffold_956.121	105.42	43.52	115.71	207.85	209.57	166.87
evm.TU.original_scaffold_1207.272	105.4	187.26	108.23	59.82	62.29	76.81
evm.TU.fragScaff_scaffold_110.268	105.38	106.27	114.67	85.23	95.4	89
evm.TU.fragScaff_scaffold_124.987	105.28	63.3	93.37	114.07	163.68	134.89
evm.TU.fragScaff_scaffold_16.678	105.22	184.74	114.58	85.45	100.76	91.53
evm.TU.fragScaff_scaffold_129.104	105.11	99.07	101.77	56.13	55.16	67.15
evm.TU.original_scaffold_888.438	104.97	204.8	125.38	87.38	86.28	111.42
evm.TU.original_scaffold_1657.68	104.97	389.82	118.59	106.12	156.37	103.58
evm.TU.fragScaff_scaffold_6.164	104.94	268.19	96.45	55.48	56.42	73.84
evm.TU.fragScaff_scaffold_101.599	104.91	48.23	105.5	35.22	60.87	28.09
BGI_novel_G000443	104.9	25.86	119.19	136.3	145.84	173.71
evm.TU.fragScaff_scaffold_27.274	104.85	41.27	112.86	138.96	123.6	125.76
evm.TU.fragScaff_scaffold_101.127	104.84	52.76	113.43	123.55	93.09	121.32
evm.TU.original_scaffold_2281.104	104.84	137.28	112.64	71.9	88.05	91.74
evm.TU.fragScaff_scaffold_2.277	104.7	126.27	109.13	119.7	134.05	113.1
evm.TU.fragScaff_scaffold_16.825	104.65	220.53	111.42	82.04	134.58	82.51
evm.TU.fragScaff_scaffold_93.140	104.64	133.79	102.93	59.87	56.19	72.4
evm.TU.original_scaffold_203.764	104.6	172.25	116.53	70.53	67.2	76.19
evm.TU.fragScaff_scaffold_113.145	104.49	235.33	107.98	193.4	140.3	145.66
evm.TU.original_scaffold_2468.21	104.48	168.7	115.04	117.41	163.78	115.54
evm.TU.original_scaffold_985.47	104.48	86.9	117.46	113.1	120.16	105.77
evm.TU.fragScaff_scaffold_84.2	104.45	27.5	94.5	124.09	139.23	138.62
evm.TU.fragScaff_scaffold_86.77	104.17	25.44	143.39	249.93	167.63	190.29
evm.TU.original_scaffold_196.129	104.12	17.01	101.04	114.61	94.64	110.34
evm.TU.original_scaffold_171.668	104.12	187.61	102.88	74.88	95.94	95.57
evm.TU.original_scaffold_171.343	104.03	345.29	112.84	47.85	92.37	60.65
evm.TU.original_scaffold_571.383	103.96	86.74	100.32	78.73	88.57	87.27
evm.TU.original_scaffold_1591.51	103.89	147.36	83.83	25.6	24.3	40.01
evm.TU.original_scaffold_934.96	103.89	24.06	110.73	160.61	129.55	151.2
evm.TU.original_scaffold_968.173	103.88	160.4	105.51	130.3	113.24	130.2
evm.TU.fragScaff_scaffold_92.1090	103.87	32.96	133.98	142.93	101.71	121.55
evm.TU.original_scaffold_2323.131	103.81	32.95	101.44	136.17	122.74	131.25
evm.TU.fragScaff_scaffold_86.57	103.74	75.33	88.92	97.64	85.33	90.78
evm.TU.fragScaff_scaffold_16.37	103.68	263.32	96.06	89.23	102.35	141.96
evm.TU.original_scaffold_343.154	103.64	36.83	108.16	103.66	94.08	109.51
evm.TU.fragScaff_scaffold_92.1372	103.64	213.09	117.14	25.58	39.27	35.36
evm.TU.original_scaffold_1591.365	103.63	44.83	116.8	157.18	145.02	151.56
evm.TU.original_scaffold_815.126	103.59	210.45	109	40.24	64.45	52.38
evm.TU.fragScaff_scaffold_56.49	103.35	21.62	103.35	162.88	122.43	144.31
evm.TU.fragScaff_scaffold_113.574	103.24	172.21	127.43	77	72.1	83.94
evm.TU.original_scaffold_909.101	103.19	21.15	66.62	38.45	38.88	28.89
evm.TU.fragScaff_scaffold_27.33	103.12	95.92	92.95	55.93	70.94	64.58
evm.TU.original_scaffold_1472.174	102.96	204.13	119.1	102.35	121.34	106.9
evm.TU.fragScaff_scaffold_22.28_evm.TU.fragScaff_scaffold_22.29_evm.TU.fragScaff_scaffold_22.30	102.96	196.31	99.09	42.34	53.1	51.19
evm.TU.fragScaff_scaffold_16.176	102.94	107.06	96.42	60.23	73.59	86.14
evm.TU.original_scaffold_755.47	102.84	1116.58	227.85	36.82	632.29	90.17
evm.TU.original_scaffold_931.117	102.77	180.77	121.68	29.22	29.07	38.25
evm.TU.original_scaffold_1005.484	102.76	17.86	86.95	122.87	101.01	119.87
evm.TU.original_scaffold_1148.64	102.61	120.13	114.94	94.79	96.83	104.77
evm.TU.original_scaffold_203.765	102.5	122.11	122.33	132.62	167.24	141.15
evm.TU.original_scaffold_2281.26	102.44	56.44	126.52	125.92	75.13	127.89
evm.TU.original_scaffold_1005.238	102.44	78.41	78.13	54.87	52.43	66.82
BGI_novel_G000308	102.43	198.69	102.07	95.08	118.59	99.53
evm.TU.original_scaffold_2011.13	102.4	48.69	140.69	134.32	119.64	113.83
evm.TU.original_scaffold_463.6	102.32	26.97	79.11	129.09	121.74	129.17
evm.TU.fragScaff_scaffold_73.7	102.31	53.53	121.04	264.64	186.58	176.43
evm.TU.fragScaff_scaffold_30.113	102.31	57.54	130.1	151.81	176.08	175.59
evm.TU.fragScaff_scaffold_77.123	102.15	249.6	110.86	83.5	75.22	109.29
evm.TU.original_scaffold_1666.4	102.01	78.85	165.65	166.84	151.58	158.08
evm.TU.fragScaff_scaffold_87.80	101.99	139.54	93.66	80.39	91.7	114.68
evm.TU.original_scaffold_171.972	101.94	92.07	108.39	90.33	85.66	96.44
evm.TU.original_scaffold_956.107	101.86	145.2	116.05	78.97	115.15	98.86
evm.TU.original_scaffold_1666.87	101.7	191.07	85.22	28.23	40.68	36.92
evm.TU.fragScaff_scaffold_107.389	101.64	27.2	106.5	81.8	66.01	78.09
evm.TU.fragScaff_scaffold_16.485	101.6	98.35	167.3	153.57	172.13	174.62
evm.TU.original_scaffold_1207.195	101.57	220.63	128.59	75.89	171.96	102.98
evm.TU.fragScaff_scaffold_92.856	101.53	113.24	100.44	68.33	79.95	67.42
evm.TU.original_scaffold_868.242	101.5	144.88	90.84	64.73	92.86	71.6
evm.TU.fragScaff_scaffold_92.924	101.5	166.22	113.92	40.47	38.46	54.27
evm.TU.fragScaff_scaffold_16.797	101.5	174.23	97.81	67.1	61.76	67.64
evm.TU.fragScaff_scaffold_107.72	101.39	110.1	106.29	124.47	94.4	117.77
evm.TU.original_scaffold_747.44	101.36	37.64	93.68	100.32	91.79	102.8
evm.TU.original_scaffold_968.77	101.32	80.53	96.56	87.73	77.6	102.33
BGI_novel_G000598	101.29	35.29	101.33	268.12	198.16	129.15
evm.TU.original_scaffold_348.36	101.24	168.86	120.88	90.31	111.13	107.09
evm.TU.original_scaffold_171.140	101.15	19.11	117.39	100.95	93.92	68.02
evm.TU.original_scaffold_1005.247	100.95	182.87	114.76	75.73	77.21	90.52
evm.TU.original_scaffold_203.464	100.74	28.89	84.06	58.26	91.41	75.49
evm.TU.original_scaffold_1962.452	100.66	35.31	93.16	97.74	98.9	102.5
BGI_novel_G000264	100.59	157.76	101.51	102.15	101.81	119.36
evm.TU.fragScaff_scaffold_101.470	100.58	180.01	102.33	73.33	88.94	87.52
BGI_novel_G000841	100.37	188.51	84.38	64.94	75.28	87.31
evm.TU.original_scaffold_1962.73	100.36	65.83	111.33	118.34	129.03	125.5
evm.TU.original_scaffold_2323.311	100.29	153.67	101.35	85.94	92.55	100.02
evm.TU.original_scaffold_956.93	100.27	26.81	92.36	107.38	80.94	103.22
evm.TU.original_scaffold_2795.149	100.24	94.6	97.49	90.47	100.37	88.36
evm.TU.original_scaffold_755.8	100.24	19.9	87.39	79.94	64.06	70.61
evm.TU.fragScaff_scaffold_125.43	100.21	20.11	111.12	138.4	100.09	130.62
evm.TU.original_scaffold_1005.449	100.19	19.96	95.56	137.96	132.49	139.94
evm.TU.fragScaff_scaffold_120.131	99.97	18.8	96.34	132.66	120.4	122.15
evm.TU.fragScaff_scaffold_96.76	99.7	59.91	89.2	62.62	52.41	64.27
evm.TU.original_scaffold_672.28	99.7	116.68	90.67	75.21	69.57	85.23
evm.TU.fragScaff_scaffold_113.592	99.68	366.66	155.61	93.99	122.38	124.13
evm.TU.original_scaffold_956.174	99.61	138.85	137.74	171.82	171.56	158.2
evm.TU.fragScaff_scaffold_129.273	99.54	56.75	89.69	160.15	115	108.12
evm.TU.fragScaff_scaffold_113.279	99.48	47	100.59	124.89	93.64	93.51
evm.TU.original_scaffold_2438.175	99.44	78.44	101.02	96.31	80.18	95.75
evm.TU.fragScaff_scaffold_101.168	99.38	77.09	98.63	92.49	97.83	103.25
evm.TU.original_scaffold_1005.108	99.37	52.2	85.77	11.19	25.03	10.72
evm.TU.original_scaffold_1962.164	99.26	187.64	136.72	142.86	183.35	158.74
evm.TU.fragScaff_scaffold_101.20	99.21	121.82	114.1	112.52	110.35	124.94
BGI_novel_G001054	99.18	101.6	86.47	135.16	156.1	91.94
evm.TU.fragScaff_scaffold_2.301	99.05	159.09	118.86	73.3	71.78	97.48
evm.TU.fragScaff_scaffold_58.80	99.02	174.37	98.76	57.3	81.47	61.48
evm.TU.original_scaffold_1962.770	99	17.38	98.44	96.6	74.65	83.3
evm.TU.original_scaffold_171.963	98.96	283.73	102.92	27	45.25	46.91
evm.TU.fragScaff_scaffold_124.321	98.9	61.31	120.77	144.96	163.8	140.71
evm.TU.original_scaffold_273.148	98.86	38.52	102.28	107.18	122.15	102.71
evm.TU.fragScaff_scaffold_101.285	98.84	65.19	114.23	115.82	113.72	112.71
evm.TU.fragScaff_scaffold_99.13	98.74	148.71	114.05	76.44	77.37	98.57
evm.TU.original_scaffold_909.416	98.69	49.7	111.31	151.07	156.5	150.62
evm.TU.original_scaffold_1962.166	98.69	77.91	53.84	13.28	19.65	29.81
evm.TU.original_scaffold_909.212	98.67	112.98	83.11	71.25	52.62	69.6
evm.TU.original_scaffold_1962.144	98.63	123.45	97.35	52.54	50.99	61.2
evm.TU.original_scaffold_203.641	98.63	68.87	106.16	134.4	142.26	146.65
evm.TU.fragScaff_scaffold_101.402	98.58	272.9	102.28	54.17	80.94	92.66
evm.TU.fragScaff_scaffold_25.45	98.58	121.4	98.23	60.75	102.08	72.13
evm.TU.fragScaff_scaffold_45.178	98.53	45.18	85.96	92.58	93.39	102.19
evm.TU.fragScaff_scaffold_15.125	98.48	74.24	110.03	106.98	115.32	105.41
evm.TU.fragScaff_scaffold_87.76	98.48	33.66	99.04	145.54	137.27	148.34
evm.TU.fragScaff_scaffold_92.1380	98.4	112.1	100.34	59.35	68.01	76.89
evm.TU.original_scaffold_203.781	98.28	15.1	109.27	109.64	98.87	113.64
BGI_novel_G000640	98.21	354.67	79	152.4	172.41	124.45
evm.TU.original_scaffold_2438.183_evm.TU.original_scaffold_2438.184	98.19	135.15	84.11	64.01	75.23	84.05
BGI_novel_G000622	98.1	53.76	117.67	200.11	115.86	143.94
BGI_novel_G000625	98.05	56.86	108.12	193.39	117.26	139.02
evm.TU.fragScaff_scaffold_107.119	98.03	174.36	103.16	31.44	62.98	36.85
BGI_novel_G000664	98.02	38.57	154.79	167.24	164.89	167.01
evm.TU.original_scaffold_195.109	98.02	100.4	118.81	78.21	94.72	93.05
evm.TU.original_scaffold_900.111	97.99	34.17	129.11	235.84	220.27	220.99
evm.TU.fragScaff_scaffold_119.156	97.9	39.81	96.46	141.03	122.12	124.14
evm.TU.original_scaffold_171.363	97.88	34.13	106.66	116.92	97.05	103.28
evm.TU.original_scaffold_841.28	97.83	81.91	109.02	134.54	124.81	140.72
evm.TU.original_scaffold_2323.54	97.79	81.59	121.57	53.49	93.17	60.7
evm.TU.original_scaffold_273.46	97.63	151.43	98.61	60.63	68.06	85.27
evm.TU.fragScaff_scaffold_16.365	97.57	37.8	100.4	222	156.37	138.42
evm.TU.original_scaffold_571.182	97.51	64.2	122.05	157.7	145.96	137.32
evm.TU.original_scaffold_2272.22	97.49	188.68	120.99	65.81	78.66	78.52
evm.TU.original_scaffold_1537.20	97.46	447.11	118.04	66.91	112.5	90.09
evm.TU.fragScaff_scaffold_107.677	97.31	172.77	107.39	29.63	39.61	45.1
evm.TU.fragScaff_scaffold_107.34	97.27	19.22	87.4	110.38	95.9	104.37
evm.TU.original_scaffold_203.389	97.26	192.18	106.76	71.01	82.35	94.22
evm.TU.original_scaffold_888.51	97.15	100.82	91.85	105.56	97.26	102.82
evm.TU.fragScaff_scaffold_96.12	97.12	275.1	106.02	152.79	148.7	143.49
evm.TU.fragScaff_scaffold_45.117	97.12	52.47	92.88	93.7	76.5	86.37
evm.TU.original_scaffold_495.119	97.12	172.99	68.96	140.68	156.19	109.99
evm.TU.fragScaff_scaffold_113.489	97.05	336.91	131.61	105.41	114.94	103.4
evm.TU.original_scaffold_2281.84	97.02	57.71	103.98	205.29	149.61	165.44
evm.TU.fragScaff_scaffold_2.414	97	69.93	82.44	100.17	92.46	107.8
evm.TU.original_scaffold_2507.105	96.91	153.67	94.19	37.95	47.65	44.7
evm.TU.fragScaff_scaffold_92.883	96.76	31.36	91.64	92.35	76.81	86.7
evm.TU.fragScaff_scaffold_58.60	96.57	176.56	101.59	58.97	63.71	80.32
evm.TU.original_scaffold_956.106	96.56	139.92	104.49	73.9	106.72	99.94
evm.TU.original_scaffold_883.72	96.55	53.86	108.12	109.63	87.27	104.25
evm.TU.fragScaff_scaffold_92.766	96.54	82.86	94	106.97	88.38	100.59
evm.TU.fragScaff_scaffold_113.169	96.53	53.09	90.52	91.31	114.84	100.52
evm.TU.fragScaff_scaffold_58.283	96.52	204.39	95.99	26.38	32.63	33.67
evm.TU.original_scaffold_931.169	96.51	47.79	94.13	134.37	106.58	101.15
evm.TU.original_scaffold_1207.80	96.22	81.23	97.15	72.97	98.69	72.42
evm.TU.original_scaffold_1212.93	96.21	119.38	112.25	88.94	74.19	107.41
evm.TU.original_scaffold_909.142	96.18	278.87	107.54	27.26	55.85	36.85
evm.TU.fragScaff_scaffold_45.274	96.09	20.5	70.17	41.26	36.03	39.71
evm.TU.original_scaffold_2323.348	96.02	80.54	83.82	49.29	57.39	45.52
evm.TU.original_scaffold_195.357	96	95.75	79.19	41.24	38.93	48.76
evm.TU.original_scaffold_2402.10	95.99	86.08	83.42	56.12	89	78.28
evm.TU.fragScaff_scaffold_124.723	95.98	207.55	75.97	29.26	41.28	32.62
evm.model.BG.66.p	95.92	168.21	116	49.31	59.89	73.16
evm.TU.original_scaffold_2468.164	95.92	70.28	61.82	47.05	96.28	42.6
evm.TU.original_scaffold_2522.49	95.89	80.29	95.22	112.89	125.71	91.01
evm.TU.original_scaffold_1720.189	95.85	163.94	105.93	90.12	125.62	94
evm.TU.fragScaff_scaffold_119.261	95.79	69.66	85.9	76.43	87.83	51.4
evm.TU.fragScaff_scaffold_15.122	95.76	52.99	124.26	138.94	139.71	125.25
evm.TU.original_scaffold_848.243	95.75	27.41	55.4	17.68	35.39	21.38
evm.TU.original_scaffold_571.491	95.71	113.74	94.06	79.87	88.97	89.96
evm.TU.fragScaff_scaffold_16.338	95.63	27.01	85.3	107.9	112.76	102.62
evm.TU.fragScaff_scaffold_25.64	95.61	70.39	90.06	92.81	96.07	91.56
evm.TU.fragScaff_scaffold_54.70	95.49	31.1	85.32	56.47	53.35	61.97
evm.TU.fragScaff_scaffold_92.43	95.48	29.8	99.33	66.42	78.96	58.17
evm.TU.fragScaff_scaffold_35.157	95.37	387.46	87.94	56.5	98.82	76.15
evm.TU.original_scaffold_171.380	95.37	45.35	107.73	139.85	118.67	134.91
evm.TU.original_scaffold_747.21	95.28	213.02	92.92	96.83	89.87	119.14
evm.TU.fragScaff_scaffold_16.858	95.26	174.06	81.69	26.41	34.45	33.51
evm.TU.original_scaffold_463.232	95.22	39.26	99.18	100.83	83	89.78
evm.TU.original_scaffold_1667.116	95.14	113.49	99.11	58.34	65.41	67.01
evm.TU.fragScaff_scaffold_92.253	95.06	75.63	96.03	68.25	84.71	64.83
BGI_novel_G000639	95.02	112.68	71.53	150.18	111.22	101.29
evm.TU.original_scaffold_1570.62	94.98	236.75	128.7	55.65	117.47	80.8
evm.TU.original_scaffold_1639.86	94.84	162.81	98.41	69.8	65.8	85.89
evm.TU.original_scaffold_2141.25	94.76	6.09	56.55	31.38	33	31.24
evm.TU.fragScaff_scaffold_101.618	94.75	107.47	89.83	40.88	42.13	46.38
evm.TU.original_scaffold_1082.133	94.73	37.28	97.52	100.58	134.66	127.45
evm.TU.fragScaff_scaffold_11.48	94.69	150.94	99.51	72	71.42	90.88
evm.TU.fragScaff_scaffold_20.171	94.66	52.05	97.63	207.57	222.77	178.39
evm.TU.original_scaffold_203.438	94.52	82.64	86.74	59.86	47.74	64.34
evm.TU.fragScaff_scaffold_45.156	94.49	47.71	107.1	91.72	77.15	93.5
evm.TU.fragScaff_scaffold_72.72	94.48	127.35	99.7	74.23	64.93	85.27
evm.TU.original_scaffold_909.32	94.47	61.84	83.08	59.11	48.86	61.81
evm.TU.original_scaffold_2206.31	94.45	203.08	114.61	498.97	375.04	365.23
evm.TU.fragScaff_scaffold_27.266	94.41	354.99	115.33	59.03	89.37	76.6
evm.TU.fragScaff_scaffold_102.112	94.4	69.79	87.98	76.97	81	73.07
evm.TU.fragScaff_scaffold_3.260	94.39	119.69	106.82	83.91	89.57	103.6
evm.TU.original_scaffold_1085.2	94.38	75.77	94.35	124.33	148.56	114.14
evm.TU.original_scaffold_171.592	94.37	134.62	134.87	420.62	321.81	403.04
evm.TU.original_scaffold_1291.102	94.37	54.62	89.88	102.52	103.12	124.05
evm.TU.fragScaff_scaffold_101.616	94.37	215.61	96.74	45.65	98.52	59.94
evm.TU.original_scaffold_535.44	94.29	139.61	104.86	62.66	78.52	81.47
evm.TU.fragScaff_scaffold_120.103	94.22	134.92	126.1	126.12	199.4	144.35
evm.TU.original_scaffold_931.301	94.21	44.56	141.16	287.42	337.26	296.26
evm.TU.fragScaff_scaffold_119.203	94.1	48.85	85.61	72.35	71.77	67.93
evm.TU.fragScaff_scaffold_66.12	93.98	74.44	111.95	96.93	150.6	102.5
evm.TU.original_scaffold_2402.25	93.97	141.98	97.12	29.08	33.89	38.28
evm.TU.fragScaff_scaffold_27.20	93.93	55.76	87.92	92.67	72.79	102.45
evm.TU.fragScaff_scaffold_123.78	93.91	84.04	83.79	19.38	25.97	19.93
evm.TU.original_scaffold_1962.662	93.91	140.25	99.8	99.5	92.97	114.54
evm.TU.original_scaffold_203.108	93.9	80.74	59.05	52.09	50.08	53.65
evm.TU.original_scaffold_994.54	93.9	17.44	70.82	24.97	31.09	24.87
evm.TU.original_scaffold_672.74	93.89	7.74	80.76	127.24	91.07	101.77
evm.TU.original_scaffold_848.267	93.88	48.67	89.85	124.22	107.26	116.58
evm.TU.original_scaffold_2037.24	93.85	91.09	96.48	99.23	114.13	101.28
evm.TU.original_scaffold_2271.9	93.8	124.46	91.7	23.84	23.97	25.68
evm.TU.original_scaffold_844.42	93.78	25	114.7	103.53	107.96	118.27
evm.TU.fragScaff_scaffold_119.46	93.76	50.23	117.09	175.77	120.07	158.15
evm.TU.fragScaff_scaffold_107.237	93.72	12.81	71.11	108.41	87.02	98.36
evm.TU.original_scaffold_1962.610	93.69	80.44	89.01	91.38	75.86	93.8
evm.TU.fragScaff_scaffold_124.868	93.68	81.68	86.24	92.35	119.66	75.89
evm.TU.fragScaff_scaffold_124.755	93.63	49.97	107.05	123.92	98.91	108.69
evm.TU.original_scaffold_2522.170	93.63	89.59	88.57	41.4	36.03	50.16
evm.TU.original_scaffold_1591.201	93.6	178.98	82.48	77.83	103.57	117.16
evm.TU.fragScaff_scaffold_93.83	93.49	236.96	112.59	114.01	142.84	141.36
evm.TU.fragScaff_scaffold_107.14	93.44	103.09	112.99	77.39	71.29	75.69
evm.TU.original_scaffold_2029.16	93.4	109.75	104.22	53.8	73.9	76.47
evm.TU.fragScaff_scaffold_101.438	93.35	22.77	79.1	103.3	99.79	93.82
BGI_novel_G000123	93.32	18.03	111.25	195.63	169.48	197.73
evm.TU.original_scaffold_2472.5	93.24	37.42	92.93	106.95	117.37	104.06
evm.TU.original_scaffold_571.181	93.21	25.33	111.59	127.79	140.66	120.05
evm.TU.original_scaffold_203.227	93.19	330.02	95.43	29.66	46.17	36.16
evm.TU.original_scaffold_2522.104	93.11	43.07	108.5	184.12	170.96	160.01
evm.TU.fragScaff_scaffold_45.299	93.06	56.02	73.22	108.09	88.43	99.25
evm.TU.original_scaffold_827.46	92.93	176.76	84.18	111.48	74.2	96.23
evm.TU.fragScaff_scaffold_113.311	92.92	131.25	93.43	57.71	60.6	83.53
evm.TU.fragScaff_scaffold_15.108	92.84	327.59	116.23	73.62	112.63	78.15
evm.TU.original_scaffold_1962.261	92.73	53.69	99.94	93.05	126.82	89.48
evm.TU.original_scaffold_2323.306	92.71	185.81	101.73	56.05	62.56	70.77
evm.TU.original_scaffold_273.119	92.71	17.34	98.42	127.94	93.91	94.75
evm.TU.fragScaff_scaffold_101.567	92.7	249.6	96.93	56.31	76.35	69.04
evm.TU.fragScaff_scaffold_8.111	92.63	13.9	86.04	124.67	106.48	124.91
evm.TU.fragScaff_scaffold_124.66	92.59	39.08	86.6	62.76	58.17	67.95
evm.TU.fragScaff_scaffold_35.109	92.53	33.09	96.56	132.64	138.69	125.32
evm.TU.original_scaffold_273.157	92.51	90.71	104.14	110.55	122.25	114.96
evm.TU.fragScaff_scaffold_120.133	92.5	128.11	73.83	39.61	41.7	52.42
evm.TU.original_scaffold_1792.39	92.34	387.48	99.39	47.51	74.17	52.77
evm.TU.original_scaffold_1962.297	92.28	145.52	100.18	20.34	23.07	31.01
evm.TU.fragScaff_scaffold_92.247	92.23	35.65	68.53	84.68	75.74	73.52
evm.TU.original_scaffold_284.138	92.13	236.91	91.48	49.96	81.51	50.3
evm.TU.fragScaff_scaffold_92.903	92.08	47.79	103.99	109.86	120.71	104.27
evm.TU.original_scaffold_1605.29	92.05	22.22	87.57	52.43	46.15	46.94
evm.TU.original_scaffold_956.124	91.96	65.29	83.55	83.31	62.67	73.21
evm.TU.fragScaff_scaffold_2.450	91.92	243.59	75.46	17.46	19.42	16.45
evm.TU.original_scaffold_1133.15	91.69	237.78	98.91	64.91	105.41	61.71
evm.TU.fragScaff_scaffold_92.874	91.65	181.07	83.23	64.55	103.76	76.62
evm.TU.fragScaff_scaffold_16.911	91.58	35.57	88.64	174.92	136.91	127.49
evm.TU.original_scaffold_931.25	91.54	51.42	77.88	92.73	88.15	93.98
evm.TU.fragScaff_scaffold_72.209	91.53	77.89	104.4	195.28	156.98	166.59
evm.TU.original_scaffold_2200.100	91.51	34.17	88.03	96.17	98.21	103.49
evm.TU.original_scaffold_1005.317	91.5	45.34	107.85	146.32	98.33	132.63
evm.TU.fragScaff_scaffold_54.18	91.44	94.92	101.09	103.5	94.54	108.37
evm.TU.original_scaffold_888.546	91.43	52.49	89.86	110.49	136.58	103.55
evm.TU.original_scaffold_2323.224	91.41	129.21	91.76	74.02	82.16	69.76
evm.TU.original_scaffold_2200.53	91.39	8.51	117.97	99.95	113.24	126.85
evm.TU.original_scaffold_171.67	91.39	53.87	80.18	77.85	73.62	89.01
BGI_novel_G000138	91.36	45.66	87.24	105.1	71.74	94.26
evm.TU.original_scaffold_1207.14	91.32	64.71	82.25	64.05	77.04	67.38
evm.TU.original_scaffold_1639.230	91.21	58.31	130.15	150.64	175.55	179.04
evm.TU.original_scaffold_1082.113	91.2	215.52	58.19	25.48	32.66	45.52
evm.TU.original_scaffold_1591.296	91.16	226.63	103.53	26.13	33.36	36.16
evm.TU.original_scaffold_815.77	91.04	22.73	86.61	107.53	84.95	93.13
evm.TU.original_scaffold_1085.80	91.02	34.03	89.12	100.07	82.24	100.13
evm.TU.original_scaffold_1207.170	90.98	65.5	118.19	108.73	91.52	110.34
evm.TU.fragScaff_scaffold_107.955	90.96	19.62	96.29	41.1	56.04	43.88
evm.TU.fragScaff_scaffold_110.431	90.93	78.46	94.58	89.88	124.16	93.39
evm.TU.original_scaffold_171.581	90.87	89.85	106.61	94.69	95.04	103.31
evm.TU.fragScaff_scaffold_101.377	90.85	146.34	84.69	43.89	64.94	45.52
evm.TU.fragScaff_scaffold_27.194	90.82	119.83	77.69	75.8	72.3	87.22
evm.model.BG.194.p	90.76	120.63	92.63	116.69	92.15	123.4
evm.TU.fragScaff_scaffold_101.486	90.69	27.08	92.1	95.48	74.57	86.75
evm.TU.original_scaffold_463.170	90.67	53.29	87.91	124.98	115.69	103.76
evm.TU.fragScaff_scaffold_45.480	90.53	32.32	121.34	162.74	126.39	158.42
evm.TU.original_scaffold_1561.10	90.46	26	136.23	91.48	91.95	80.43
evm.TU.fragScaff_scaffold_83.145	90.43	122.65	80.28	145.49	146.67	184.51
evm.TU.fragScaff_scaffold_35.89	90.41	61.98	110.18	134.36	121.88	126.75
evm.TU.fragScaff_scaffold_124.188	90.36	154.17	88.82	60.99	60.48	73.76
evm.TU.original_scaffold_931.116	90.31	92.66	102.32	48.65	86.41	73.38
evm.TU.original_scaffold_571.342	90.13	83.66	113.84	159.48	163.09	136.67
evm.TU.original_scaffold_2591.63	90.11	402.8	82.99	60.01	107.66	77.67
evm.TU.fragScaff_scaffold_101.33	90.03	77.83	94.09	96.93	97.29	100.79
evm.TU.fragScaff_scaffold_92.1441	89.99	113.46	94.17	65.3	62.6	63.27
BGI_novel_G000634	89.97	63.99	90.68	199.16	182.42	138.73
evm.TU.original_scaffold_2323.332	89.97	161.34	129.53	106.38	116.15	109.63
evm.TU.original_scaffold_1639.190	89.97	148.33	78.78	29.17	41.63	34.97
evm.TU.original_scaffold_1591.342	89.9	11.41	91.17	150.39	118.82	109.5
evm.TU.original_scaffold_683.31	89.87	66.13	94	94.3	74.33	91.91
evm.TU.fragScaff_scaffold_35.112	89.82	43.41	84.66	74.19	55.97	69.63
evm.TU.original_scaffold_513.75	89.81	26.53	81.95	108.83	117.79	120.33
evm.TU.fragScaff_scaffold_3.89	89.75	117.01	134.13	154.49	139.37	177.8
evm.TU.fragScaff_scaffold_3.491	89.73	86.39	87.41	60.06	88.39	68.19
evm.TU.original_scaffold_2795.88	89.73	51.06	113.16	112.32	108.82	110.58
evm.TU.original_scaffold_883.108	89.69	74.79	100.55	104.75	91.94	104.99
evm.TU.original_scaffold_1133.49	89.69	62.33	92.44	75.22	60.39	65.41
evm.TU.fragScaff_scaffold_119.218	89.67	196.63	93.5	67.86	99.02	71.15
evm.TU.original_scaffold_2561.33	89.6	35.11	83.12	89.41	76.84	89.88
evm.TU.original_scaffold_203.751	89.55	75.37	92.35	78.86	113.76	97.19
evm.TU.fragScaff_scaffold_113.598	89.53	95.76	117.42	68.4	221.12	94.01
evm.TU.fragScaff_scaffold_92.637	89.5	32.57	79.33	78.1	87.06	86.75
BGI_novel_G000763	89.49	422.65	98.71	40.81	85.81	65.51
evm.TU.fragScaff_scaffold_45.270	89.47	100.99	86.22	52.39	59.52	60.34
evm.TU.original_scaffold_2523.191	89.45	264.49	63.2	6.07	12.98	44.25
evm.TU.original_scaffold_2522.166	89.44	323.04	98.22	35.88	77.67	43.2
evm.TU.original_scaffold_571.580	89.38	86.27	107.03	72.86	82.51	63.57
evm.TU.fragScaff_scaffold_72.226	89.37	104.88	70.95	74.74	60.47	90.05
evm.TU.original_scaffold_2522.69	89.24	246.29	95.71	46.49	67.52	63.72
evm.TU.fragScaff_scaffold_73.13	89.15	119.47	114.67	148.19	211.3	149.59
evm.TU.original_scaffold_203.25	89.06	162.03	78.92	71.36	66.15	66.49
evm.TU.original_scaffold_909.349	89.04	22.54	81.59	101.08	86.21	76.68
evm.TU.fragScaff_scaffold_2.94	89.03	56.13	88.9	71.4	68.46	76.85
evm.TU.original_scaffold_2380.236	89	120.49	89.55	36.18	48.5	54.35
evm.TU.original_scaffold_2281.130	88.98	233.6	63.36	73.25	58.37	92.47
evm.TU.original_scaffold_495.2	88.93	43.48	81.48	103.1	100.53	98.17
evm.TU.original_scaffold_1005.251	88.87	381.58	120.46	66.52	94.49	81.13
evm.TU.fragScaff_scaffold_92.1362	88.84	247.32	104.98	76.77	120.97	70.11
evm.TU.original_scaffold_968.196	88.8	28.29	102.04	108.7	100.49	102.64
evm.TU.original_scaffold_2323.336	88.73	211.23	87.9	94.78	120.22	115.54
evm.TU.original_scaffold_909.74	88.71	117.83	98.47	80.02	56.87	93.01
evm.TU.fragScaff_scaffold_3.49	88.7	131.61	89.58	26.7	18.91	24.29
evm.TU.fragScaff_scaffold_101.338	88.65	96.44	88.54	73.17	65.76	65.32
evm.TU.original_scaffold_2522.3	88.61	61.77	84.68	96.74	74.74	85.06
evm.TU.original_scaffold_2461.105	88.59	62.73	96.93	63.93	67.38	61.35
evm.TU.fragScaff_scaffold_25.70	88.58	104.26	88.85	57.81	50.6	59.07
evm.TU.original_scaffold_868.86	88.53	65.31	112.22	148.42	150.63	150.47
BGI_novel_G000462	88.42	56.86	101.75	150.14	104.82	148.49
BGI_novel_G000176	88.39	23.97	83.37	86.41	75.64	55.41
evm.TU.original_scaffold_1085.72	88.36	155.41	113.83	86.98	108.49	107.3
evm.TU.fragScaff_scaffold_124.158	88.29	63.75	91.68	355.23	247.15	289.22
evm.TU.fragScaff_scaffold_107.13	88.26	136.44	96.14	50.97	47.6	55.85
evm.TU.original_scaffold_2507.123	88.25	91.22	80.81	65.65	58.28	72.41
evm.TU.original_scaffold_2206.10	88.24	13.58	78.08	89.48	70.45	82.33
evm.TU.original_scaffold_1082.141	88.22	144.62	93.83	116.27	105.64	107.68
evm.TU.fragScaff_scaffold_27.120	88.19	50.34	84.79	63.97	52.05	67.78
evm.model.BG.133.p	88.15	162.08	118.79	79.26	78.86	103.03
evm.TU.fragScaff_scaffold_124.600	88.13	71.86	88.6	114.18	148.89	82.69
evm.TU.fragScaff_scaffold_86.132	88.02	46.06	70.5	86.71	84.53	71.07
evm.TU.original_scaffold_2278.282	88	149.18	98.88	81.41	96.2	86.77
evm.TU.original_scaffold_2136.8	87.97	45.65	98.6	48.48	49.21	51.73
evm.TU.original_scaffold_2323.154	87.97	22.2	74.96	79.24	67	76.07
evm.TU.original_scaffold_956.119	87.97	242.55	85.64	52.19	81.33	74.67
evm.TU.original_scaffold_203.444	87.94	49.5	109.25	125.79	115.53	130.18
evm.TU.fragScaff_scaffold_35.118	87.76	343.38	108.55	50.77	81.46	70.29
evm.TU.fragScaff_scaffold_70.48	87.73	124.39	83.72	40.85	49.33	54.42
evm.TU.original_scaffold_898.24	87.69	10.81	89.05	99.92	72.59	89.15
evm.TU.original_scaffold_1082.125	87.66	163.78	100.27	63.18	75.65	85.37
evm.TU.original_scaffold_203.500	87.63	171.93	83.46	135.7	189.25	227.71
evm.TU.fragScaff_scaffold_50.179	87.6	255.92	74.89	21.79	33.15	28.67
evm.TU.fragScaff_scaffold_110.172	87.52	100.6	88.28	77.37	66.76	70.63
evm.TU.original_scaffold_1666.109	87.46	40.81	71.9	58.33	56.03	65.7
evm.TU.fragScaff_scaffold_72.208	87.44	74.11	98.32	174.67	146.28	164.59
evm.TU.original_scaffold_463.150	87.37	25.54	79.59	96.88	84.2	96.5
evm.TU.original_scaffold_2522.119	87.32	220.85	110.35	111.9	198.96	126.36
evm.TU.original_scaffold_171.515	87.3	167.14	100.03	53.95	55.14	69.53
evm.TU.original_scaffold_848.298	87.3	50.46	127.01	65.56	100.98	89.87
evm.TU.original_scaffold_2468.314	87.29	12.14	97.47	143.26	121.03	134.51
evm.TU.fragScaff_scaffold_92.662	87.29	86.26	84.19	38.52	40.14	56.59
BGI_novel_G000220	87.29	93.56	83.79	38.75	37.45	45.53
evm.TU.fragScaff_scaffold_107.460	87.26	131.43	91.48	74.37	87.72	81.26
evm.TU.original_scaffold_1148.45	87.19	81.64	102.16	115.76	101.31	96.95
evm.TU.fragScaff_scaffold_45.527	87.17	105.93	104.01	90.24	72.54	96.95
evm.TU.fragScaff_scaffold_101.164	87.16	100.9	111.2	91.04	100.91	95.84
BGI_novel_G000124	87.15	15.4	100.37	196.86	139.32	149.74
evm.TU.original_scaffold_2019.100	87.15	114.15	65.26	47.22	56.09	52.49
evm.TU.fragScaff_scaffold_119.171	87.14	42.81	109.89	110.12	165.53	117
evm.TU.fragScaff_scaffold_16.979	87.06	316.2	101.06	62.13	76.9	79.24
BGI_novel_G000839	87.04	148.4	77.11	31.69	50.76	35.88
evm.TU.original_scaffold_1082.25	86.95	25.95	90.48	109.63	91.71	108.39
evm.TU.original_scaffold_2522.176	86.94	148.76	113.62	59.75	75.43	65.35
evm.TU.fragScaff_scaffold_20.132	86.91	41.91	80.06	99.44	102.61	94.45
evm.TU.original_scaffold_843.65	86.87	25.44	72.25	76.9	67.53	75.79
evm.TU.fragScaff_scaffold_124.142	86.83	134.79	93.74	83.66	86.06	96.58
evm.TU.original_scaffold_808.84	86.83	235.79	94.13	46.29	68.04	60.19
evm.TU.original_scaffold_171.887	86.83	109.49	93.8	67.13	57	78.92
evm.TU.fragScaff_scaffold_70.18	86.82	98.54	102.8	80.51	88.69	78.85
evm.TU.original_scaffold_1962.143	86.82	62.13	94.84	131.23	106.19	93.95
evm.TU.original_scaffold_571.115	86.59	32.35	88.12	113.39	90.15	108.98
evm.TU.fragScaff_scaffold_129.138	86.5	117.1	87.09	70.61	54.66	88.28
evm.model.BG.203.p	86.5	146.44	97.12	99.81	100.9	106.29
evm.TU.original_scaffold_931.575	86.45	13.57	93.9	129.68	99.56	129.76
evm.TU.original_scaffold_1853.85	86.36	44.95	91.9	76.67	120.31	88.35
evm.TU.original_scaffold_195.356	86.24	75.72	80.14	55.91	56.71	55.76
evm.TU.original_scaffold_171.597	86.21	461.65	121.57	52.19	77.25	126.22
evm.TU.fragScaff_scaffold_107.421	86.19	206.68	86.24	75.43	88.18	101.44
evm.TU.fragScaff_scaffold_2.389	86.13	142.35	101.64	147.31	165.32	160.38
evm.TU.original_scaffold_1591.209	86.1	23.92	122.24	136.78	130.04	139.74
evm.TU.original_scaffold_2402.49	86.08	136.18	108.86	105.55	122.74	113.56
evm.TU.original_scaffold_203.612	86.03	122.83	116.96	70.11	103.07	80.98
evm.TU.fragScaff_scaffold_75.33	86.02	38.2	88.53	99.17	88.92	85.95
evm.TU.original_scaffold_1133.41	85.98	132.48	77.33	114.41	135.5	115.68
evm.TU.fragScaff_scaffold_16.354	85.98	118.69	67.06	38.74	45.92	54.06
evm.TU.original_scaffold_2284.4	85.96	132.75	108.44	144.23	141.63	132.99
evm.TU.original_scaffold_883.51	85.94	38.23	103.95	159.23	157.04	125.08
evm.TU.fragScaff_scaffold_92.935	85.9	76.21	92.88	66.49	62.16	70.94
evm.TU.fragScaff_scaffold_101.313	85.87	79.16	97.59	77.4	62.81	78.69
evm.TU.original_scaffold_535.16	85.85	244.7	93.6	96.86	106.46	105.36
evm.TU.fragScaff_scaffold_110.464	85.82	42.42	76.81	67.2	60.17	62.25
evm.TU.original_scaffold_2323.309	85.77	23.62	88.33	89.73	86.93	87.88
evm.TU.fragScaff_scaffold_2.314	85.77	32.86	63.41	65	56.42	68.87
evm.TU.original_scaffold_195.274	85.76	31.09	55.71	33.01	74.87	69.65
evm.TU.fragScaff_scaffold_16.510	85.72	89.14	88.42	71.4	67.94	79.45
evm.TU.original_scaffold_203.128	85.72	59.68	86.56	4.26	18.59	7.25
evm.TU.original_scaffold_1839.81	85.68	47.46	94.02	59.74	59.3	60.93
evm.TU.fragScaff_scaffold_3.285	85.66	65.24	91.63	88.02	81.69	94.88
evm.TU.original_scaffold_203.533	85.61	57.4	136.86	92.27	77.26	101.04
evm.TU.fragScaff_scaffold_124.112	85.59	122.43	86.83	77.28	84.64	79.65
evm.TU.fragScaff_scaffold_107.24	85.49	25.71	82.01	124.5	105.59	116.7
evm.TU.fragScaff_scaffold_45.266	85.48	153.39	94.3	64.24	51.46	79.51
evm.TU.fragScaff_scaffold_124.730	85.46	91	78.72	64.63	64.14	70.89
evm.TU.original_scaffold_672.33	85.39	50.62	82.73	50.52	47.74	63.88
evm.TU.original_scaffold_848.176	85.37	63.15	97.99	50.98	57.22	62.81
evm.TU.fragScaff_scaffold_107.541	85.28	91.86	89.04	86	73.83	83.39
BGI_novel_G000893	85.25	61	73.52	48.54	54.92	61.62
evm.TU.original_scaffold_909.359	85.25	109.84	96.96	78.99	102.26	80.29
evm.TU.fragScaff_scaffold_31.14	85.2	35.67	77.53	77.81	78.73	75.38
evm.TU.fragScaff_scaffold_27.257	85.11	111.22	105.19	46.18	58.99	51.06
evm.TU.original_scaffold_1991.12	85.09	83.54	109.48	120.63	132.96	121.71
evm.TU.original_scaffold_195.361	85.05	60.56	98.15	172.1	119.67	142.15
evm.TU.original_scaffold_2136.62	85.05	21.71	84.9	86.8	81.67	82.89
evm.TU.fragScaff_scaffold_24.17	85.05	156.19	84.53	64.31	68.3	68.19
evm.TU.fragScaff_scaffold_3.503	85.04	193.01	93.02	17.59	23.43	27.48
evm.TU.original_scaffold_2795.107	85.04	56.05	107.16	34.47	41.01	38.05
evm.TU.original_scaffold_2323.287	85	149.44	72.19	41.75	34.14	31.76
evm.TU.original_scaffold_571.79	84.99	152.78	85.55	67.15	75.58	64.86
evm.TU.original_scaffold_2461.76	84.98	39.61	74.3	65.54	80.11	66.78
evm.TU.original_scaffold_2717.22	84.97	40.09	78.04	85.65	60.64	78.8
evm.TU.original_scaffold_2561.205	84.95	42.55	86.21	124.48	94.96	109.25
evm.TU.fragScaff_scaffold_92.181	84.91	560.16	87.98	36.18	52.32	62.94
evm.TU.fragScaff_scaffold_109.118	84.82	132.67	93.84	69.57	84.75	73.13
evm.TU.fragScaff_scaffold_92.36	84.68	113.02	99.35	66.55	94.75	79.93
evm.TU.original_scaffold_2011.58	84.68	42.57	76.22	77.19	69.42	87.26
evm.TU.fragScaff_scaffold_124.151	84.63	53.96	83.86	98.29	73.09	88.28
evm.TU.fragScaff_scaffold_102.94	84.62	133.92	90.58	93.53	108.42	106.98
evm.TU.original_scaffold_2323.69	84.6	140.17	90.76	75.8	86.48	81.15
evm.TU.original_scaffold_815.41	84.55	20.29	87.51	119.26	118.7	131.87
evm.TU.fragScaff_scaffold_101.309	84.48	109.92	88.98	93.01	98.89	79.21
evm.TU.original_scaffold_2037.70	84.47	77.47	83.5	104.09	114.24	73.45
evm.TU.original_scaffold_931.79	84.4	7.66	60.35	73.42	98.56	56.36
evm.TU.original_scaffold_747.3	84.39	114.08	72.12	49.7	58.89	68.39
evm.TU.fragScaff_scaffold_107.521	84.39	158.28	87.33	76.57	73.4	74.55
evm.TU.original_scaffold_843.60	84.38	151.98	91.45	62.62	115.79	65.57
evm.TU.original_scaffold_1472.57	84.34	139.2	90.27	66.91	58.44	82.93
evm.TU.original_scaffold_2029.13	84.17	221.46	79.7	43.71	61.37	49.45
BGI_novel_G000635	84.08	47.83	69.82	163.5	162.88	116
evm.TU.original_scaffold_571.660	84.08	11.2	94.29	55.13	53.73	52.42
evm.TU.original_scaffold_2281.144	84.07	163.49	91.8	139.78	130.41	123.35
evm.TU.original_scaffold_1207.110	84.05	74.98	62.49	64.48	76.28	83.66
evm.TU.original_scaffold_2293.10	84.03	36.59	92.57	106.46	136.41	128.81
evm.TU.original_scaffold_2272.37	84.03	40.16	85.05	71.2	46.16	58.46
evm.TU.fragScaff_scaffold_107.766	84.03	36.56	83.33	102.89	103.93	110.36
evm.TU.fragScaff_scaffold_27.196	84.03	47.68	91.28	112.67	102.5	115.61
[truncated: 24,276 more rows]
