# Supplementary material for: Effects of Different Chemicals on Sexual Regulation in Persimmon (Diospyros kaki Thunb.) Flowers
Source: Front Plant Sci. 2022 May 26;13:876086. doi: 10.3389/fpls.2022.876086 (PMC9179176; doi:10.3389/fpls.2022.876086)
Supplement: Supplementary file 3 [file Table_3.XLS]

## Sheet: sheet 1
Supplementary Table 5 Differentially expressed genes betweeen treatment and control.
Type	Gene ID	FPKM (Control)	FPKM (Treatment)	log2FC (Treatment/Control)	Q value	P value
Down-regulated	evm.TU.original_scaffold_571.493	50.916	0	-7.53493	3.20929e-25	3.68333e-29
	evm.TU.fragScaff_scaffold_15.140	244.913	0.403	-5.70132	1.69913e-11	2.86015e-14
	evm.TU.fragScaff_scaffold_16.528	24.503	0.22	-4.50004	4.30541e-07	2.12479e-09
	evm.TU.fragScaff_scaffold_83.229	4.29	0.096	-4.47535	2.00524e-12	2.91515e-15
	evm.TU.original_scaffold_284.93	121.006	2.313	-4.43461	1.39104e-09	3.1398e-12
	evm.TU.fragScaff_scaffold_27.191	7.836	0.116	-4.38414	1.48792e-08	4.72464e-11
	evm.TU.original_scaffold_848.163	3.76	0	-4.33625	6.02316e-06	4.65464e-08
	evm.TU.original_scaffold_1639.47	3.133	0.076	-4.26553	1.61212e-09	3.7005e-12
	evm.TU.fragScaff_scaffold_113.532	2.006	0	-4.16236	7.23458e-06	5.67386e-08
	evm.TU.original_scaffold_985.51	5.543	0.106	-4.08823	6.13624e-07	3.23961e-09
	evm.TU.original_scaffold_171.754	20.083	0.146	-4.01984	3.87945e-05	4.0666e-07
	evm.TU.original_scaffold_1537.23	10.076	0.25	-4.00967	4.88628e-07	2.48623e-09
	evm.TU.fragScaff_scaffold_15.164	4.013	0	-3.96796	5.96639e-05	6.98465e-07
	evm.TU.fragScaff_scaffold_113.355	24.493	0.536	-3.94448	2.76973e-06	1.94969e-08
	evm.TU.original_scaffold_1639.171	102.08	3.143	-3.91068	9.26343e-08	3.75655e-10
	evm.TU.fragScaff_scaffold_58.137	12.763	0.566	-3.89374	8.85784e-14	8.13299e-17
	evm.TU.original_scaffold_2315.35	4.88	0.163	-3.72418	4.15534e-05	4.41903e-07
	evm.TU.fragScaff_scaffold_113.266	8.93	0	-3.70423	0.000392061	6.34731e-06
	evm.TU.original_scaffold_203.94	4.95	0.213	-3.70017	2.74282e-08	9.23403e-11
	evm.TU.original_scaffold_2323.305	3.6	0.06	-3.69327	9.1937e-05	1.16069e-06
	evm.TU.fragScaff_scaffold_6.155	31.966	1.833	-3.66223	3.95321e-14	3.32724e-17
	evm.TU.original_scaffold_1570.38	6.366	0.23	-3.64078	2.56538e-06	1.79603e-08
	evm.TU.original_scaffold_956.54	11.166	0.686	-3.61871	2.48234e-16	1.25776e-19
	evm.TU.fragScaff_scaffold_83.149	71.63	2.223	-3.59122	0.00010176	1.30806e-06
	evm.TU.fragScaff_scaffold_2.255	26.203	1.09	-3.54506	3.0028e-05	2.90642e-07
	evm.TU.fragScaff_scaffold_113.519	10.676	0.456	-3.54375	1.80967e-06	1.17876e-08
	evm.TU.fragScaff_scaffold_32.178	0.92	0.026	-3.52897	5.95093e-05	6.93813e-07
	evm.TU.fragScaff_scaffold_113.596	3.763	0.213	-3.52511	9.56979e-09	2.85567e-11
	evm.TU.original_scaffold_1301.1	0.236	0	-3.49449	0.000699987	1.28209e-05
	evm.TU.fragScaff_scaffold_48.33	1.51	0.023	-3.39522	0.000605124	1.07417e-05
	evm.TU.fragScaff_scaffold_101.593	2.103	0.033	-3.38834	0.000739163	1.37715e-05
	evm.TU.fragScaff_scaffold_11.35	4.6	0.253	-3.35501	1.74508e-06	1.12827e-08
	evm.TU.fragScaff_scaffold_28.2	0.82	0.033	-3.35196	0.000542106	9.39492e-06
	evm.TU.original_scaffold_931.369	57.483	4.376	-3.33538	2.48234e-16	1.32954e-19
	evm.TU.original_scaffold_1667.108	50.676	1.356	-3.29894	0.00142037	3.08889e-05
	evm.TU.original_scaffold_171.787	0.98	0.036	-3.28089	0.000208499	3.02311e-06
	evm.TU.original_scaffold_2468.300	17.14	1.063	-3.26863	5.96372e-06	4.51745e-08
	evm.TU.original_scaffold_2591.87	1.46	0	-3.26839	0.00222318	5.41782e-05
	evm.TU.original_scaffold_169.46	9.823	0.663	-3.26268	3.80273e-06	2.7496e-08
	evm.TU.fragScaff_scaffold_45.375	2.233	0.103	-3.26036	0.000101123	1.29213e-06
	evm.TU.fragScaff_scaffold_124.691	6.226	0.116	-3.21075	0.00241495	6.03299e-05
	evm.TU.fragScaff_scaffold_107.493	2.796	0.066	-3.19555	0.00141391	3.0562e-05
	evm.TU.original_scaffold_815.107	8.383	0.556	-3.18909	6.92842e-07	3.71085e-09
	evm.TU.original_scaffold_1207.242	25.613	1.343	-3.18635	0.000542106	9.38932e-06
	evm.TU.original_scaffold_1962.494	0.823	0	-3.18383	0.00343852	9.18201e-05
	evm.TU.fragScaff_scaffold_92.138	2.366	0.11	-3.17762	0.000956075	1.84712e-05
	BGI_novel_G000939	1.263	0.026	-3.16123	0.00204094	4.80975e-05
	evm.TU.fragScaff_scaffold_120.57	5.546	0.346	-3.15595	2.09729e-05	1.90159e-07
	evm.TU.fragScaff_scaffold_77.114	2.683	0.08	-3.14328	0.00294956	7.65065e-05
	evm.TU.fragScaff_scaffold_92.1225	70.093	1.943	-3.14294	0.00351461	9.49276e-05
	evm.TU.original_scaffold_1279.18	4.753	0.243	-3.13428	0.00088152	1.6761e-05
	evm.TU.fragScaff_scaffold_124.89	0.43	0.01	-3.12613	0.0023881	5.91143e-05
	evm.TU.original_scaffold_2736.2	3.136	0.08	-3.12486	0.00218032	5.26334e-05
	evm.TU.original_scaffold_1258.5	1.16	0.05	-3.12305	0.00213377	5.0982e-05
	evm.TU.fragScaff_scaffold_101.218	16.716	1.423	-3.10852	5.14636e-11	9.25356e-14
	evm.TU.original_scaffold_868.220	14.766	1.34	-3.09282	3.83961e-13	3.96609e-16
	evm.TU.original_scaffold_1220.16	2.063	0.11	-3.08596	0.000857654	1.61588e-05
	evm.TU.original_scaffold_2323.290	38.636	3.503	-3.0784	7.75271e-13	9.49106e-16
	evm.TU.original_scaffold_273.99	198.553	19.613	-3.06744	8.6363e-23	2.31279e-26
	evm.TU.fragScaff_scaffold_6.46	1.943	0	-3.05733	0.00610916	0.000191937
	evm.TU.fragScaff_scaffold_62.6	1.646	0.1	-3.05287	0.000650692	1.16253e-05
	evm.TU.original_scaffold_171.610	9.97	0.806	-3.04889	1.46374e-06	9.01574e-09
	evm.TU.original_scaffold_815.165	27.093	1.673	-3.04746	0.000114457	1.51943e-06
	evm.TU.fragScaff_scaffold_8.63	10.453	0.516	-3.0329	0.00262603	6.6909e-05
	evm.TU.fragScaff_scaffold_109.3	4.53	0.456	-3.01037	4.15534e-05	4.41939e-07
	evm.TU.original_scaffold_571.268	37.373	2.916	-3.00273	7.95015e-05	9.82401e-07
	evm.TU.original_scaffold_868.299	61.6	5.46	-3.00147	8.25184e-06	6.53479e-08
	evm.TU.original_scaffold_888.450	6.176	0.46	-2.98705	0.000221386	3.21843e-06
	evm.TU.original_scaffold_171.71	9.826	0.72	-2.9818	0.00032993	5.16245e-06
	evm.TU.original_scaffold_171.526	4.18	0.286	-2.98043	0.000136541	1.84818e-06
	evm.TU.fragScaff_scaffold_56.99	6.04	0.413	-2.97606	0.000204214	2.95316e-06
	evm.TU.original_scaffold_1212.120	9.386	0.403	-2.9736	0.00288239	7.45435e-05
	evm.TU.original_scaffold_883.68	8.366	0.466	-2.96885	0.000969863	1.89602e-05
	evm.TU.original_scaffold_572.3	3.803	0.286	-2.95669	6.02712e-05	7.10185e-07
	evm.TU.original_scaffold_931.611	5.563	0.55	-2.94335	1.33153e-10	2.49607e-13
	BGI_novel_G000345	4.276	0.383	-2.92312	2.05249e-06	1.36628e-08
	evm.TU.fragScaff_scaffold_107.155	99.423	7.693	-2.91575	0.000603604	1.06916e-05
	BGI_novel_G000495	19.793	1.58	-2.91213	0.000391528	6.30603e-06
	BGI_novel_G000892	8.603	0.166	-2.91104	0.010448	0.000397712
	evm.TU.original_scaffold_2323.146	37.916	3.786	-2.89584	3.12259e-07	1.43353e-09
	evm.TU.original_scaffold_2468.80	2.45	0.176	-2.88124	0.00046713	7.80962e-06
	evm.TU.original_scaffold_203.586	20.816	1.176	-2.87453	0.00252453	6.38399e-05
	evm.TU.original_scaffold_203.11	2.39	0.196	-2.86676	0.00469562	0.000136886
	evm.TU.fragScaff_scaffold_16.574	115.34	6.61	-2.85667	0.00641911	0.000204074
	evm.TU.original_scaffold_909.119	40.773	1.443	-2.85391	0.0109821	0.000428965
	evm.TU.fragScaff_scaffold_92.113	5.773	0.336	-2.8531	0.002668	6.84888e-05
	evm.TU.original_scaffold_2136.100	8.61	0.816	-2.84807	2.22063e-06	1.4952e-08
	evm.TU.fragScaff_scaffold_96.108	9.91	0.836	-2.84453	7.15403e-05	8.78551e-07
	evm.TU.original_scaffold_1399.28	1.886	0.113	-2.8445	0.00211679	5.02089e-05
	evm.TU.fragScaff_scaffold_27.162	4.236	0	-2.84041	0.0156308	0.000705627
	evm.TU.fragScaff_scaffold_45.143	179.496	16.09	-2.83057	9.44221e-06	7.62197e-08
	evm.TU.fragScaff_scaffold_113.513	7.7	0.35	-2.82162	0.0100682	0.000380556
	evm.TU.fragScaff_scaffold_27.231	43.34	4.506	-2.81795	2.421e-08	7.96534e-11
	evm.TU.fragScaff_scaffold_113.121	8.123	0.79	-2.81642	1.44503e-06	8.84521e-09
	BGI_novel_G000913	18.733	2.176	-2.81095	6.73277e-13	7.84005e-16
	evm.TU.fragScaff_scaffold_16.791	274.003	27.376	-2.81072	0.000105191	1.36358e-06
	evm.TU.fragScaff_scaffold_96.47	1.543	0.043	-2.80786	0.012563	0.000523881
	evm.TU.original_scaffold_883.77	0.466	0	-2.80613	0.0168198	0.000788256
	evm.TU.original_scaffold_1005.43	1.32	0.096	-2.79397	0.00142037	3.0766e-05
	evm.TU.original_scaffold_2136.94	56.376	6.396	-2.791	1.17241e-07	4.93381e-10
	BGI_novel_G000891	6.01	0.126	-2.78746	0.0157625	0.000715967
	evm.TU.original_scaffold_571.397	2.726	0.03	-2.7857	0.017672	0.000845772
	evm.TU.original_scaffold_571.389_evm.TU.original_scaffold_571.390	0.486	0	-2.78414	0.0179196	0.000867045
	evm.TU.fragScaff_scaffold_48.47_evm.TU.fragScaff_scaffold_48.48	1.353	0.016	-2.78387	0.0178035	0.000853431
	evm.TU.fragScaff_scaffold_6.64	676.73	70.726	-2.78259	4.25798e-06	3.16021e-08
	evm.TU.original_scaffold_868.176	2.536	0.13	-2.7775	0.00725698	0.000242404
	BGI_novel_G000084	2.533	0.236	-2.7768	0.000431336	7.11597e-06
	evm.TU.fragScaff_scaffold_110.353	3.696	0.383	-2.7767	1.50722e-05	1.31469e-07
	evm.TU.original_scaffold_2522.147	13.043	1.293	-2.77594	3.69614e-06	2.65838e-08
	evm.TU.fragScaff_scaffold_129.117	2715.35	240.683	-2.77471	0.00172376	3.89741e-05
	evm.TU.fragScaff_scaffold_56.156	37.35	1.63	-2.77052	0.0141278	0.000616698
	evm.TU.fragScaff_scaffold_113.239	20.243	2.273	-2.76747	1.9503e-08	6.34209e-11
	evm.TU.fragScaff_scaffold_45.7	2.24	0	-2.76181	0.0178977	0.000860193
	evm.TU.original_scaffold_2468.14	2.24	0	-2.76181	0.0178977	0.000860193
	evm.TU.original_scaffold_1399.17	0.64	0.013	-2.7585	0.0157625	0.000716393
	evm.TU.original_scaffold_909.330	1.293	0.07	-2.74657	0.0108967	0.000423127
	evm.TU.fragScaff_scaffold_111.1	3.403	0	-2.7385	0.0204188	0.00103582
	evm.TU.fragScaff_scaffold_92.235	5.676	0.453	-2.73349	0.00493689	0.000146186
	evm.TU.fragScaff_scaffold_116.89	0.703	0.026	-2.73268	0.0140927	0.000614625
	evm.TU.fragScaff_scaffold_111.2	2.086	0	-2.73071	0.0205549	0.00104508
	evm.TU.original_scaffold_2717.51	1.976	0.123	-2.72928	0.0140603	0.000611596
	evm.TU.fragScaff_scaffold_120.192	4.403	0.413	-2.72731	0.00115622	2.34437e-05
	evm.TU.original_scaffold_195.288	1.746	0.183	-2.72419	1.23886e-05	1.05217e-07
	evm.TU.original_scaffold_1962.659	2.46	0.086	-2.7224	0.0143111	0.000626339
	evm.TU.original_scaffold_978.4	0.596	0.033	-2.71918	0.0105876	0.000404644
	evm.TU.fragScaff_scaffold_113.173	4.373	0.353	-2.7132	0.00139082	2.98499e-05
	evm.TU.original_scaffold_203.473	648.626	39.75	-2.70923	0.0131834	0.000557314
	evm.TU.fragScaff_scaffold_2.396	1.056	0.056	-2.70834	0.0100399	0.000376801
	evm.TU.original_scaffold_203.792	1.633	0	-2.70215	0.0238199	0.00127716
	evm.TU.fragScaff_scaffold_16.630	1.46	0.03	-2.70117	0.0218528	0.0011303
	evm.TU.original_scaffold_203.99	3.28	0.39	-2.69535	7.4051e-10	1.55813e-12
	evm.TU.original_scaffold_1591.374	254.746	16.926	-2.67138	0.0138227	0.000597034
	BGI_novel_G001023	1.503	0	-2.67083	0.0256743	0.00142324
	evm.TU.fragScaff_scaffold_124.616	105.953	0.226	-2.66777	0.0262287	0.00147258
	evm.TU.fragScaff_scaffold_120.111	7.24	0.516	-2.66274	0.00563753	0.000174697
	evm.TU.fragScaff_scaffold_92.609	2.81	0.17	-2.65549	0.0116618	0.000473074
	evm.TU.fragScaff_scaffold_125.103	1.246	0.04	-2.65222	0.0188469	0.000929403
	evm.TU.original_scaffold_1005.447	0.42	0	-2.64918	0.026824	0.00151923
	evm.TU.original_scaffold_203.203	21.773	2.43	-2.64895	6.47937e-05	7.70911e-07
	evm.TU.fragScaff_scaffold_113.578	41.363	5.106	-2.64791	2.98334e-08	1.01579e-10
	evm.TU.fragScaff_scaffold_107.308	68.146	6.58	-2.62992	0.00492548	0.00014566
	evm.TU.original_scaffold_2271.11	90.08	10.32	-2.6257	0.000552636	9.61969e-06
	evm.TU.original_scaffold_868.173	19.653	2.103	-2.62492	5.64631e-05	6.48033e-07
	evm.TU.fragScaff_scaffold_124.623_evm.TU.fragScaff_scaffold_124.622	397.356	25.77	-2.61819	0.0189462	0.000935747
	BGI_novel_G000816	6.74	0.146	-2.61217	0.0298926	0.00176229
	evm.TU.original_scaffold_203.204	9.79	1.106	-2.60899	0.000969863	1.89235e-05
	evm.TU.fragScaff_scaffold_124.621	106.336	12.416	-2.60727	1.39517e-06	8.48663e-09
	evm.TU.fragScaff_scaffold_3.243	1.206	0.153	-2.60381	0.00113781	2.3027e-05
	evm.TU.fragScaff_scaffold_16.117	48.14	5.406	-2.59943	0.00713029	0.000236503
	evm.TU.fragScaff_scaffold_107.770	0.513	0.026	-2.59748	0.0167426	0.000777592
	evm.TU.fragScaff_scaffold_125.59	2.253	0.183	-2.59608	0.00543884	0.000165002
	evm.TU.original_scaffold_571.396	33.236	3.876	-2.59244	0.00117596	2.3934e-05
	evm.TU.original_scaffold_2507.43	825.343	106.49	-2.59135	8.35295e-06	6.64683e-08
	evm.TU.original_scaffold_1005.371	0.816	0.07	-2.59127	0.00382864	0.0001059
	evm.TU.fragScaff_scaffold_107.398	3.573	0.43	-2.58996	9.1041e-06	7.27938e-08
	evm.TU.fragScaff_scaffold_113.147	1.653	0.146	-2.58335	0.0030593	8.04063e-05
	evm.TU.fragScaff_scaffold_92.303	0.71	0.066	-2.57941	0.00376901	0.000103655
	evm.TU.fragScaff_scaffold_92.509	0.236	0	-2.57625	0.0325191	0.00198929
	evm.TU.original_scaffold_2380.173	4.203	0.48	-2.57469	3.51423e-05	3.57621e-07
	evm.TU.fragScaff_scaffold_45.365	7.78	0.28	-2.57431	0.028237	0.00162688
	evm.TU.original_scaffold_1639.142	7.323	0.673	-2.57398	0.00241849	6.06032e-05
	evm.TU.original_scaffold_2795.136	279.393	23.443	-2.56833	0.0154763	0.000696877
	evm.TU.original_scaffold_171.519	1.856	0.05	-2.56652	0.0308745	0.00185089
	evm.TU.fragScaff_scaffold_2.450	136.99	17.776	-2.56451	9.13915e-05	1.1503e-06
	evm.TU.fragScaff_scaffold_109.14	294.636	33.52	-2.56409	0.00228434	5.58142e-05
	evm.TU.fragScaff_scaffold_92.1247	1.09	0	-2.56351	0.034281	0.00214559
	evm.TU.fragScaff_scaffold_2.246	10.253	1.396	-2.5606	9.83097e-10	2.14379e-12
	evm.TU.fragScaff_scaffold_2.276	0.703	0.04	-2.55895	0.0178977	0.000860686
	evm.TU.fragScaff_scaffold_2.371	4.313	0.46	-2.55759	0.00117906	2.40874e-05
	evm.TU.original_scaffold_968.177	4.4	0.326	-2.55752	0.0245158	0.00134279
	evm.TU.fragScaff_scaffold_92.158	150.09	17.93	-2.55188	0.000198892	2.85338e-06
	evm.TU.fragScaff_scaffold_101.677	11.433	0.866	-2.54695	0.022734	0.00119675
	evm.TU.original_scaffold_171.830	3.15	0.44	-2.54458	1.23922e-06	7.33597e-09
	evm.TU.original_scaffold_1591.285_evm.TU.original_scaffold_1591.286	0.616	0	-2.54348	0.0361479	0.00229493
	evm.TU.original_scaffold_2271.14	48.49	6.07	-2.54194	0.000725193	1.34123e-05
	evm.TU.original_scaffold_571.142	1.626	0.106	-2.5402	0.0199102	0.000999583
	evm.TU.original_scaffold_195.372	0.336	0	-2.53574	0.0380405	0.00246967
	evm.TU.fragScaff_scaffold_92.533	2.103	0.11	-2.53218	0.0241919	0.00130682
	evm.TU.original_scaffold_1311.4	5.223	0.693	-2.53206	0.000168614	2.36095e-06
	evm.TU.fragScaff_scaffold_124.578	871.046	71.1	-2.52914	0.0204427	0.00103782
	evm.TU.fragScaff_scaffold_124.487	1	0.1	-2.52885	0.00451274	0.000130346
	evm.TU.fragScaff_scaffold_92.755	6.846	0.59	-2.52336	0.0162881	0.000748386
	evm.TU.fragScaff_scaffold_58.190	1.92	0.293	-2.52181	0.000857654	1.6176e-05
	evm.TU.fragScaff_scaffold_113.221	2.503	0.276	-2.52047	0.00124211	2.62307e-05
	evm.TU.fragScaff_scaffold_107.374	8.146	0.603	-2.51697	0.028861	0.00168226
	evm.TU.original_scaffold_2678.76	2.776	0.106	-2.51446	0.028861	0.00168157
	evm.TU.original_scaffold_2468.102	0.3	0	-2.51266	0.0395594	0.00263184
	evm.TU.fragScaff_scaffold_125.72	1.09	0.08	-2.51018	0.0160661	0.000735724
	evm.TU.original_scaffold_2206.199	4.69	0.62	-2.50858	1.59717e-05	1.39926e-07
	evm.TU.original_scaffold_571.557	0.266	0	-2.50038	0.0410624	0.00275854
	evm.TU.fragScaff_scaffold_3.450	0.613	0.046	-2.49724	0.0157625	0.00071537
	evm.TU.original_scaffold_203.561	19.883	2.713	-2.49354	0.000203026	2.92822e-06
	evm.TU.original_scaffold_463.39	191.776	27.376	-2.49273	4.68653e-13	5.19949e-16
	evm.TU.original_scaffold_2434.32	0.966	0.056	-2.49122	0.0238199	0.00127761
	evm.TU.original_scaffold_495.123	0.903	0.056	-2.48441	0.0243431	0.0013215
	evm.TU.fragScaff_scaffold_16.718	92.533	11.526	-2.48302	0.00217919	5.25227e-05
	evm.TU.fragScaff_scaffold_92.537	4.636	0.623	-2.47873	1.05929e-05	8.63184e-08
	evm.TU.original_scaffold_1133.18	175.43	24.566	-2.47479	5.98355e-06	4.55536e-08
	evm.TU.fragScaff_scaffold_86.85	5.926	0.536	-2.47173	0.0130138	0.00054865
	evm.TU.original_scaffold_815.143	57.576	8.25	-2.46715	1.04699e-05	8.4916e-08
	evm.TU.fragScaff_scaffold_6.187	25.11	2.9	-2.46617	0.00121056	2.53304e-05
	evm.TU.original_scaffold_571.223	1.45	0.196	-2.45475	0.00232413	5.70482e-05
	evm.TU.fragScaff_scaffold_78.313	13.883	1.946	-2.45263	4.43835e-07	2.20737e-09
	evm.TU.fragScaff_scaffold_107.213	0.246	0	-2.44865	0.0472947	0.00340702
	evm.TU.original_scaffold_284.153	4.42	0.293	-2.44679	0.0245158	0.00134189
	evm.TU.fragScaff_scaffold_16.266	3.986	0.483	-2.43983	0.000523684	8.95546e-06
	evm.TU.original_scaffold_171.618	7.496	1.04	-2.43928	0.000151695	2.07762e-06
	BGI_novel_G001284	216.816	17.103	-2.43905	0.0331592	0.00203835
	evm.TU.original_scaffold_195.488	1.74	0.143	-2.4379	0.0229282	0.00120961
	evm.TU.fragScaff_scaffold_45.364	30.156	3.916	-2.43345	0.00157876	3.52728e-05
	evm.TU.fragScaff_scaffold_110.287	53.05	6.65	-2.43257	0.000154785	2.1377e-06
	evm.TU.original_scaffold_1319.1	0.206	0.006	-2.43201	0.0496773	0.00369078
	evm.TU.original_scaffold_909.34	0.76	0	-2.43147	0.0495784	0.00367964
	evm.TU.fragScaff_scaffold_20.19	34.816	2.43	-2.43137	0.026824	0.00151822
	evm.TU.original_scaffold_203.128	77.32	10.033	-2.42828	0.00015445	2.12716e-06
	evm.TU.fragScaff_scaffold_72.203	5.69	0.533	-2.42479	0.0111021	0.000436359
	evm.TU.fragScaff_scaffold_86.47	3.75	0.493	-2.42308	0.000152728	2.09761e-06
	evm.TU.fragScaff_scaffold_27.104_evm.TU.fragScaff_scaffold_27.105	27.876	2.21	-2.42045	0.00994555	0.000371355
	evm.TU.original_scaffold_2011.6	63.92	9.653	-2.41987	3.99655e-06	2.9356e-08
	evm.TU.original_scaffold_1148.60	11.816	1.663	-2.41388	5.22134e-05	5.92155e-07
	evm.TU.fragScaff_scaffold_107.386	2.963	0.373	-2.40916	0.00174095	3.94958e-05
	evm.TU.original_scaffold_2380.104	6.163	0.736	-2.40897	0.0065932	0.000212383
	evm.TU.original_scaffold_195.402	1.936	0.143	-2.40847	0.043794	0.003061
	evm.TU.original_scaffold_2522.66	55.276	5.88	-2.40668	0.0206354	0.00105284
	evm.TU.original_scaffold_284.167	22.316	2.87	-2.40652	0.00453728	0.000131402
	evm.TU.original_scaffold_2206.13	7.703	1.153	-2.40286	4.44702e-09	1.19091e-11
	evm.TU.original_scaffold_195.440	0.513	0.023	-2.39866	0.0431699	0.00297444
	BGI_novel_G001335	136.106	20.66	-2.39448	3.53448e-05	3.61034e-07
	evm.TU.original_scaffold_1005.122	28.46	4.123	-2.3918	0.000304546	4.6371e-06
	evm.TU.fragScaff_scaffold_101.101	4.293	0.263	-2.39096	0.0475168	0.00343937
	evm.TU.fragScaff_scaffold_54.124	0.99	0.036	-2.39061	0.0488058	0.00359989
	evm.TU.fragScaff_scaffold_113.238	20.913	3.066	-2.38991	3.00032e-07	1.35444e-09
	evm.TU.original_scaffold_2561.223	18.93	2.44	-2.38826	0.00850168	0.000299229
	evm.TU.fragScaff_scaffold_16.267	756.633	103.37	-2.38575	0.00305587	8.01991e-05
	evm.TU.original_scaffold_1207.150	389.67	47.99	-2.3839	0.0125309	0.000522061
	evm.TU.fragScaff_scaffold_116.8	10.106	1.453	-2.37545	4.50658e-06	3.37921e-08
	evm.TU.original_scaffold_571.638	41.586	6.19	-2.3753	0.000162648	2.25874e-06
	evm.TU.original_scaffold_2278.75	122.773	17.803	-2.3753	0.00116311	2.3628e-05
	evm.TU.original_scaffold_931.327	9.81	1.05	-2.3748	0.0080461	0.000278269
	evm.TU.original_scaffold_2438.142	1.446	0.163	-2.37283	0.0153745	0.000690527
	evm.TU.original_scaffold_343.91	1.696	0.163	-2.37253	0.0154754	0.00069624
	evm.TU.original_scaffold_2577.75	0.726	0.033	-2.37052	0.0473749	0.0034146
	evm.TU.fragScaff_scaffold_92.640	7.166	1.136	-2.36849	4.06475e-08	1.5084e-10
	BGI_novel_G000671	16.47	2.553	-2.36786	1.16168e-08	3.51096e-11
	evm.TU.fragScaff_scaffold_92.1100	5.166	0.423	-2.36722	0.0391916	0.00259838
	evm.TU.original_scaffold_171.230	4.476	0.506	-2.36719	0.00979298	0.000364909
	evm.TU.original_scaffold_931.628	5.023	0.74	-2.3663	0.00121056	2.52631e-05
	evm.TU.original_scaffold_888.153	12.713	1.466	-2.36567	0.0192636	0.00095806
	evm.TU.fragScaff_scaffold_70.24	2.403	0.286	-2.36432	0.00301963	7.89015e-05
	evm.TU.fragScaff_scaffold_92.579	6.783	1.086	-2.36411	3.64705e-10	7.39483e-13
	evm.TU.fragScaff_scaffold_92.103	11.586	1.506	-2.36222	0.00495903	0.000147411
	evm.TU.original_scaffold_571.13	2.766	0.3	-2.36153	0.00886186	0.000317172
	evm.TU.original_scaffold_683.28	1531.11	189.686	-2.36122	0.0134902	0.000577511
	evm.TU.original_scaffold_771.23	20.146	3.16	-2.35955	3.79221e-08	1.3634e-10
	evm.TU.fragScaff_scaffold_72.401	28.086	4.73	-2.35816	3.65837e-05	3.77887e-07
	evm.TU.fragScaff_scaffold_45.210	9.26	1.333	-2.35656	0.00113297	2.28857e-05
	evm.TU.fragScaff_scaffold_3.125	27.87	4.08	-2.3518	0.00111773	2.2535e-05
	evm.TU.fragScaff_scaffold_124.990	0.966	0.243	-2.3493	0.0308384	0.00184279
	evm.TU.fragScaff_scaffold_124.788	3.976	0.543	-2.34717	0.00382159	0.00010542
	evm.TU.original_scaffold_495.85	39.176	4.47	-2.34599	0.0243431	0.00132147
	evm.TU.fragScaff_scaffold_101.87	17.786	2.79	-2.34412	2.5249e-05	2.36658e-07
	evm.TU.original_scaffold_1212.125	68.95	5.943	-2.34382	0.0434834	0.00302433
	evm.TU.original_scaffold_2434.35	12.01	1.876	-2.34273	6.17576e-05	7.30063e-07
	BGI_novel_G000956	58.093	7.343	-2.34105	0.0119528	0.000491118
	evm.TU.original_scaffold_171.742	8.833	1.393	-2.3409	4.63516e-09	1.27676e-11
	evm.TU.original_scaffold_1962.757	1.563	0.093	-2.3405	0.0455723	0.00323063
	evm.TU.original_scaffold_900.63	3.036	0.43	-2.33848	0.00213312	5.0841e-05
	evm.TU.original_scaffold_1637.18	2.956	0.393	-2.33584	0.00159893	3.58458e-05
	evm.TU.original_scaffold_1361.20	95.506	13.906	-2.33546	0.00252078	6.35524e-05
	evm.TU.fragScaff_scaffold_99.2	13.18	1.923	-2.33425	0.000172033	2.42857e-06
	evm.TU.original_scaffold_1666.6	13.18	1.923	-2.33425	0.000172033	2.42857e-06
	evm.TU.fragScaff_scaffold_32.170	35.03	4.823	-2.33362	0.00822457	0.000286958
	evm.TU.original_scaffold_2136.204	662.933	73.97	-2.33035	0.0289657	0.00169028
	evm.TU.fragScaff_scaffold_58.227	5.673	0.9	-2.32849	5.23169e-07	2.70201e-09
	evm.TU.original_scaffold_2136.47	69.956	9.88	-2.32822	3.1748e-09	8.01626e-12
	evm.TU.original_scaffold_1361.2	10.4	1.643	-2.32805	1.35117e-07	5.78945e-10
	evm.TU.original_scaffold_2281.203	4.186	0.673	-2.3265	1.89277e-06	1.24548e-08
	evm.TU.original_scaffold_171.917	7.843	1.116	-2.32397	0.00401108	0.000111884
	evm.TU.original_scaffold_1005.491	11.25	1.373	-2.32111	0.00402592	0.000112836
	evm.TU.fragScaff_scaffold_92.1453	0.323	0.023	-2.32014	0.0474965	0.00343246
	evm.TU.fragScaff_scaffold_101.871	2.566	0.32	-2.31738	0.00369918	0.000101292
	evm.TU.fragScaff_scaffold_97.5	9.393	1.43	-2.31532	0.00146907	3.20914e-05
	evm.TU.original_scaffold_2591.18	63.576	10.156	-2.31337	9.8445e-05	1.25199e-06
	evm.TU.original_scaffold_1962.375	11.016	1.623	-2.31204	3.30039e-05	3.24496e-07
	evm.TU.original_scaffold_2380.214	9.493	1.236	-2.31116	0.015886	0.000725048
	evm.TU.fragScaff_scaffold_92.382	1.563	0.14	-2.30352	0.0387628	0.00254833
	evm.TU.original_scaffold_1853.70	10.236	1.943	-2.30011	6.73277e-13	7.98485e-16
	evm.TU.fragScaff_scaffold_101.219	24.633	3.773	-2.29845	1.16455e-05	9.66786e-08
	evm.TU.original_scaffold_2019.49	2.646	0.25	-2.29791	0.0367155	0.00236048
	evm.TU.fragScaff_scaffold_124.526	0.193	0.013	-2.29239	0.0486311	0.00358329
	BGI_novel_G000650	2.83	0.373	-2.29032	0.0057508	0.000178647
	evm.TU.original_scaffold_571.35	3.62	0.453	-2.28805	0.0083783	0.000293284
	evm.TU.fragScaff_scaffold_124.125	36.976	5.62	-2.28396	0.00239352	5.94283e-05
	evm.TU.original_scaffold_683.17	69.796	8.47	-2.27954	0.00709308	0.00023437
	evm.TU.fragScaff_scaffold_107.494	7.296	1.226	-2.27406	2.35002e-06	1.61828e-08
	evm.TU.original_scaffold_571.466	2.656	0.456	-2.27279	8.59351e-08	3.38159e-10
	evm.TU.original_scaffold_1591.307	10.293	1.606	-2.27212	0.000598232	1.05278e-05
	evm.TU.original_scaffold_1746.2	2.393	0.196	-2.27043	0.0479587	0.00349659
	evm.TU.original_scaffold_2591.27	43.15	5.5	-2.26877	0.0270927	0.00154026
	evm.TU.fragScaff_scaffold_27.188	1.88	0.283	-2.26851	0.000122921	1.64434e-06
	evm.TU.fragScaff_scaffold_16.303	120.416	18.576	-2.26235	0.00288006	7.43731e-05
	evm.TU.original_scaffold_931.148	13.696	2.263	-2.26147	4.39679e-05	4.81428e-07
	evm.TU.original_scaffold_2281.54	80.343	11.41	-2.2573	0.0119214	0.000489372
	evm.TU.original_scaffold_171.403	18.603	2.3	-2.25187	0.0331795	0.0020416
	evm.TU.original_scaffold_2523.103	1.776	0.25	-2.25176	0.0220375	0.00114239
	evm.TU.original_scaffold_1472.121	3.85	0.49	-2.24885	0.0358248	0.00225866
	evm.TU.fragScaff_scaffold_92.439	7.7	1.323	-2.2465	2.17822e-10	4.1666e-13
	BGI_novel_G000279	3.136	0.423	-2.2423	0.0132579	0.000562114
	evm.TU.original_scaffold_956.48	2.243	0.233	-2.24223	0.044404	0.00311893
	evm.TU.fragScaff_scaffold_6.189	3.123	0.373	-2.24141	0.017123	0.000811638
	evm.TU.original_scaffold_1591.278	10.996	1.44	-2.24095	0.0199684	0.00100534
	evm.TU.original_scaffold_2461.46	1452.04	189.686	-2.24057	0.0293081	0.00171998
	evm.TU.fragScaff_scaffold_97.7	2.033	0.3	-2.23894	0.0179196	0.000863978
	evm.TU.original_scaffold_544.61	73.996	13.02	-2.23751	1.53538e-06	9.51576e-09
	evm.TU.original_scaffold_171.528	10.373	1.79	-2.23726	3.56054e-05	3.6642e-07
	evm.TU.fragScaff_scaffold_70.254	2.473	0.276	-2.23504	0.0320893	0.00195195
	evm.TU.original_scaffold_1082.66	114.01	14.273	-2.23305	0.0377258	0.00244491
	BGI_novel_G000670	16.616	2.69	-2.23158	0.000296658	4.48295e-06
	evm.TU.fragScaff_scaffold_16.501	400.786	63.623	-2.2278	0.00241765	6.04897e-05
	evm.TU.fragScaff_scaffold_113.314	0.69	0.086	-2.22417	0.0275467	0.00157868
	evm.TU.fragScaff_scaffold_124.426	38.696	4.683	-2.22114	0.0435168	0.00303497
	evm.TU.original_scaffold_2522.122	23.486	3.483	-2.22064	0.0160903	0.000737449
	evm.TU.original_scaffold_171.198	17.326	2.903	-2.2166	0.00040926	6.68557e-06
	evm.TU.fragScaff_scaffold_101.464	1.16	0.143	-2.21318	0.021202	0.00108934
	evm.TU.original_scaffold_203.156	1.873	0.333	-2.20876	0.00205612	4.85338e-05
	evm.TU.fragScaff_scaffold_107.756	3.736	0.53	-2.20641	0.00359231	9.77133e-05
	evm.TU.fragScaff_scaffold_16.474	1.023	0.12	-2.20355	0.0248571	0.00136938
	evm.TU.original_scaffold_171.218	1.476	0.193	-2.2012	0.00402592	0.000112726
	evm.TU.original_scaffold_2468.161	4.503	0.736	-2.19988	0.00031229	4.79087e-06
	evm.TU.fragScaff_scaffold_124.156	1.47	0.163	-2.19658	0.0319278	0.00193968
	evm.TU.original_scaffold_171.812	1.05	0.126	-2.19359	0.023247	0.00123532
	evm.TU.original_scaffold_2522.156	108.95	13.936	-2.19181	0.0465887	0.00333746
	evm.TU.original_scaffold_2009.6	2.206	0.31	-2.18915	0.0110173	0.000431185
	evm.TU.original_scaffold_571.301	6.41	1.043	-2.18536	0.000341313	5.37973e-06
	evm.TU.fragScaff_scaffold_101.130	5.86	0.776	-2.18449	0.0243488	0.00132368
	evm.TU.original_scaffold_1639.234	3.156	0.56	-2.18445	1.23886e-05	1.05047e-07
	evm.TU.fragScaff_scaffold_92.282	1.946	0.25	-2.1826	0.0241478	0.00130074
	evm.TU.original_scaffold_1082.88	26.07	4.573	-2.18182	0.00125728	2.67915e-05
	evm.TU.original_scaffold_1962.286	3.896	0.833	-2.17814	0.000183481	2.61122e-06
	evm.TU.fragScaff_scaffold_58.153	0.843	0.103	-2.17697	0.0246897	0.00135827
	evm.TU.fragScaff_scaffold_58.15	1.673	0.323	-2.17665	0.0023831	5.87136e-05
	evm.TU.original_scaffold_463.225	47.123	7.093	-2.17558	0.0245138	0.00133734
	evm.TU.fragScaff_scaffold_72.395	2.236	0.276	-2.17342	0.0319019	0.00193607
	evm.TU.fragScaff_scaffold_124.416	254.7	40.376	-2.17135	0.0138056	0.000595765
	evm.TU.original_scaffold_956.69	0.88	0.1	-2.17024	0.0392848	0.00260861
	evm.TU.fragScaff_scaffold_11.67	45.473	8.203	-2.16923	3.0028e-05	2.89744e-07
	evm.TU.fragScaff_scaffold_32.240	3.06	0.516	-2.16098	0.00369918	0.000101469
	evm.TU.fragScaff_scaffold_124.898	1.37	0.183	-2.15918	0.0241705	0.00130418
	evm.TU.fragScaff_scaffold_28.20	21.73	3.636	-2.15598	0.000431336	7.12871e-06
	evm.TU.original_scaffold_1605.91	5.423	1.023	-2.15441	7.69062e-10	1.64763e-12
	evm.TU.fragScaff_scaffold_109.113	5.98	0.9	-2.15413	0.0197832	0.00099071
	evm.TU.original_scaffold_1962.229	18.356	3.506	-2.15243	2.73427e-08	9.10064e-11
	evm.TU.fragScaff_scaffold_107.678	0.696	0.086	-2.1514	0.0359354	0.00226839
	evm.TU.original_scaffold_171.775	2.57	0.366	-2.15031	0.0107977	0.000416391
	evm.TU.fragScaff_scaffold_96.75	2.113	0.343	-2.14951	0.00182088	4.17271e-05
	evm.TU.original_scaffold_2591.15	77.043	12.91	-2.1478	0.00996988	0.000373027
	evm.TU.original_scaffold_2795.68	9.29	1.363	-2.14299	0.0264307	0.00149045
	evm.TU.original_scaffold_2523.191	139.046	21.1	-2.14261	0.02648	0.00149526
	evm.TU.fragScaff_scaffold_113.116_evm.TU.fragScaff_scaffold_113.117	3.226	0.536	-2.14258	0.000151695	2.07425e-06
	evm.TU.original_scaffold_571.630	2.466	0.433	-2.14217	4.94089e-05	5.55729e-07
	evm.TU.original_scaffold_1853.110	1.336	0.17	-2.14211	0.0277536	0.00159265
	evm.TU.fragScaff_scaffold_54.143	21.293	2.966	-2.13967	0.0409363	0.0027485
	evm.TU.original_scaffold_848.288	3.436	0.57	-2.13767	0.000312642	4.80823e-06
	evm.TU.fragScaff_scaffold_93.177	101.863	21.453	-2.13762	3.37232e-05	3.35438e-07
	evm.TU.original_scaffold_284.154	217.336	33.206	-2.13668	0.0278836	0.0016019
	evm.TU.original_scaffold_2795.55	1.22	0.136	-2.13447	0.0479587	0.00349564
	evm.TU.fragScaff_scaffold_3.503	123.69	22.833	-2.13285	0.000486476	8.18888e-06
	evm.TU.fragScaff_scaffold_56.66	24.18	4	-2.13044	0.000528382	9.09644e-06
	evm.TU.original_scaffold_2438.16	0.876	0.106	-2.12652	0.041566	0.00280669
	evm.TU.original_scaffold_888.397	16.366	2.13	-2.12125	0.0277305	0.00159027
	evm.TU.original_scaffold_1962.545	7.54	1.28	-2.12026	0.00980108	0.000365586
	BGI_novel_G001334	2.15	0.336	-2.11949	0.0260327	0.00144999
	evm.TU.original_scaffold_968.40	0.826	0.1	-2.11463	0.0481964	0.00352175
	evm.TU.fragScaff_scaffold_113.52	13.243	2.526	-2.11067	6.67181e-08	2.55244e-10
	evm.TU.fragScaff_scaffold_78.193	7.21	1.24	-2.10733	0.0116302	0.000469199
	evm.TU.fragScaff_scaffold_96.22	103.016	17.786	-2.10671	0.010268	0.000389141
	evm.model.BG.162.p	1.276	0.2	-2.10647	0.0168088	0.000785308
	evm.TU.original_scaffold_909.97	95.576	18.29	-2.10265	1.19485e-07	5.07396e-10
	evm.TU.fragScaff_scaffold_92.1039	4.25	0.796	-2.10237	3.43214e-07	1.61503e-09
	evm.TU.fragScaff_scaffold_129.42	22.846	4.253	-2.10196	0.00190334	4.41266e-05
	evm.TU.fragScaff_scaffold_6.227	33.836	6.11	-2.09854	4.5155e-05	4.99246e-07
	evm.TU.fragScaff_scaffold_113.622	309.92	53.243	-2.09758	0.0116302	0.000469644
	evm.TU.fragScaff_scaffold_56.74	34.386	6.54	-2.09166	3.41571e-05	3.44981e-07
	BGI_novel_G000511	1.146	0.153	-2.09107	0.0334983	0.00206841
	evm.TU.fragScaff_scaffold_7.29	1.21	0.186	-2.09042	0.0215328	0.00111045
	evm.TU.fragScaff_scaffold_27.207	4.29	0.803	-2.09018	0.000190349	2.71626e-06
	evm.TU.original_scaffold_2380.73	35.826	6.603	-2.08945	0.00475243	0.000138724
	evm.TU.fragScaff_scaffold_85.4	4.663	0.83	-2.08916	0.000323938	5.03152e-06
	BGI_novel_G000796	98.51	17.08	-2.08905	0.0187342	0.000918147
	evm.TU.fragScaff_scaffold_2.112	24.846	4.433	-2.08739	0.0105697	0.000403555
	evm.TU.fragScaff_scaffold_124.520	43.383	7.026	-2.08467	0.00264443	6.77825e-05
	evm.TU.fragScaff_scaffold_92.847	339.193	61.073	-2.07931	0.0116618	0.000473362
	evm.TU.fragScaff_scaffold_107.878	2.28	0.403	-2.07889	0.00928353	0.000336692
	evm.TU.fragScaff_scaffold_16.712	16.703	2.743	-2.0774	0.021824	0.00112718
	evm.model.BG.119.p	1.186	0.196	-2.07739	0.0107977	0.000416089
	evm.TU.original_scaffold_1666.53	300.693	58.213	-2.07737	4.60666e-07	2.30871e-09
	evm.TU.original_scaffold_357.4	17.833	3.046	-2.07364	0.022951	0.00121169
	evm.TU.fragScaff_scaffold_54.207	20.606	3.056	-2.07362	0.0498735	0.00370727
	evm.TU.fragScaff_scaffold_92.775	9.673	1.853	-2.07215	0.000715254	1.31345e-05
	evm.TU.fragScaff_scaffold_124.783	36.903	6.896	-2.07176	0.00421396	0.000119459
	evm.TU.original_scaffold_203.57	1.7	0.306	-2.0634	0.00121056	2.53628e-05
	BGI_novel_G000299	4.08	0.716	-2.06149	0.0170633	0.000806848
	evm.TU.original_scaffold_203.160	0.6	0.083	-2.06075	0.0448044	0.00315562
	evm.TU.fragScaff_scaffold_16.914	48.986	9.15	-2.05606	1.74365e-05	1.5476e-07
	evm.TU.original_scaffold_2206.110	10.383	2.063	-2.05591	1.12335e-05	9.23984e-08
	evm.TU.original_scaffold_909.55	16.416	3.243	-2.04879	0.00046011	7.65706e-06
	evm.TU.fragScaff_scaffold_92.68	7.603	1.546	-2.04743	5.04152e-10	1.04152e-12
	evm.TU.fragScaff_scaffold_2.221	21.67	4.186	-2.04372	3.54946e-06	2.53931e-08
	evm.TU.fragScaff_scaffold_92.17	2.763	0.506	-2.04182	0.00140613	3.02861e-05
	evm.TU.fragScaff_scaffold_16.905	5.48	0.913	-2.04067	0.00709308	0.000234727
	evm.TU.original_scaffold_203.17	5.023	0.826	-2.03812	0.00772968	0.000263186
	evm.TU.original_scaffold_909.183	13.666	2.6	-2.03764	0.00550664	0.000168745
	evm.TU.original_scaffold_931.602	1.833	0.293	-2.03568	0.0167788	0.000781684
	evm.TU.original_scaffold_1720.172	5.88	1.203	-2.03432	9.05742e-05	1.13655e-06
	evm.TU.original_scaffold_2468.170	7.646	1.463	-2.03172	2.79196e-05	2.6703e-07
	evm.TU.fragScaff_scaffold_127.8	54.896	9.32	-2.03131	0.0430637	0.00296383
	BGI_novel_G000395	1.393	0.276	-2.02977	4.39679e-05	4.82757e-07
	evm.model.BG.130.p	3.866	0.636	-2.02907	0.0111021	0.000437814
	evm.TU.original_scaffold_1720.131	135.1	25.26	-2.02884	0.013963	0.000606501
	BGI_novel_G000562	2.766	0.47	-2.02623	0.0220375	0.0011421
	evm.TU.original_scaffold_1657.135	6.18	1.163	-2.026	0.0136986	0.000589124
	BGI_novel_G001024	8	1.436	-2.02426	0.0257879	0.00143052
	evm.TU.original_scaffold_2136.189	16.42	3.17	-2.02242	0.00761402	0.000257791
	evm.TU.original_scaffold_2323.289	4.356	0.726	-2.02228	0.0339785	0.00211626
	evm.TU.fragScaff_scaffold_32.200	10.953	1.706	-2.02129	0.021389	0.00110021
	evm.TU.original_scaffold_1962.85_evm.TU.original_scaffold_1962.86	5.63	1.166	-2.01614	2.49695e-07	1.09855e-09
	evm.TU.original_scaffold_463.201	204.69	37.953	-2.01115	0.0228405	0.00120411
	evm.TU.original_scaffold_909.192_evm.TU.original_scaffold_909.194	7.17	1.263	-2.00574	0.0199102	0.000999479
	evm.TU.fragScaff_scaffold_92.108	8.763	1.676	-2.00506	0.0134832	0.00057618
	evm.TU.original_scaffold_931.612	85.453	16.403	-1.99339	0.0150309	0.000670492
	BGI_novel_G000203	9.863	1.91	-1.99198	0.000279032	4.15255e-06
	evm.TU.fragScaff_scaffold_16.302	42.55	8.376	-1.98903	0.0149671	0.000664214
	evm.TU.fragScaff_scaffold_96.29	15.64	3	-1.98877	0.00035692	5.68035e-06
	evm.TU.original_scaffold_1005.255	8.64	1.73	-1.98805	0.000517471	8.82942e-06
	evm.TU.fragScaff_scaffold_92.187	765.156	146.643	-1.98793	0.00107773	2.1605e-05
	evm.TU.fragScaff_scaffold_54.26	4.29	0.86	-1.98573	0.00228434	5.58434e-05
	evm.TU.fragScaff_scaffold_3.179	8.296	1.636	-1.98565	0.00541167	0.000163971
	evm.TU.original_scaffold_273.76	3.193	0.56	-1.98396	0.0387628	0.00254901
	evm.TU.original_scaffold_1853.102	74.93	15.07	-1.98183	0.00582425	0.000181374
	evm.TU.fragScaff_scaffold_50.179	139.47	27.87	-1.97829	0.00951579	0.000348392
	evm.TU.original_scaffold_2136.215	8.423	1.656	-1.97745	0.00200136	4.70115e-05
	evm.TU.original_scaffold_171.998	3.4	0.58	-1.97656	0.00184436	4.24719e-05
	evm.TU.original_scaffold_203.512	2.43	0.46	-1.97568	0.00264422	6.76761e-05
	evm.TU.original_scaffold_571.337	60.766	13.206	-1.9747	0.000720482	1.32856e-05
	evm.TU.fragScaff_scaffold_109.121	1.973	0.29	-1.97398	0.0477563	0.00347169
	BGI_novel_G001147	11.443	2.473	-1.96954	3.94046e-08	1.4472e-10
	evm.TU.original_scaffold_2323.341	3.913	0.7	-1.9676	0.0116302	0.00046871
	evm.TU.fragScaff_scaffold_124.209	393.586	85.186	-1.96699	3.32856e-05	3.28539e-07
	evm.TU.original_scaffold_2438.35	4.3	0.986	-1.9652	0.013963	0.00060683
	evm.TU.fragScaff_scaffold_110.530	37.72	9.536	-1.96452	0.000377212	6.0466e-06
	evm.TU.original_scaffold_195.364	2.61	0.48	-1.96361	0.0222127	0.00115977
	evm.TU.original_scaffold_273.115	4.64	0.886	-1.95863	0.00141006	3.04247e-05
	evm.TU.original_scaffold_571.67	4.21	0.77	-1.95763	0.0205981	0.00104808
	evm.TU.fragScaff_scaffold_107.529	7.35	1.913	-1.95443	0.00997809	0.000373715
	evm.TU.original_scaffold_203.4	4	0.76	-1.95426	0.00741687	0.000249698
	evm.TU.original_scaffold_1005.108	79.113	15.646	-1.95256	0.000280005	4.18845e-06
	evm.TU.original_scaffold_1962.67	2.043	0.346	-1.94223	0.0230587	0.00122091
	evm.TU.original_scaffold_1962.297	112.66	24.806	-1.94112	4.3786e-05	4.7741e-07
	evm.TU.fragScaff_scaffold_110.456	2.196	0.463	-1.93737	0.0152551	0.000683415
	evm.TU.original_scaffold_2206.174	3.93	0.606	-1.93621	0.0473985	0.00341993
	evm.TU.original_scaffold_463.136	3.05	0.543	-1.93554	0.0386346	0.0025293
	evm.TU.original_scaffold_2468.153	145.99	27.466	-1.93241	0.0477411	0.00346474
	evm.TU.original_scaffold_1082.164	2.18	0.403	-1.93211	0.0275467	0.00157864
	evm.TU.fragScaff_scaffold_92.568	8.723	2.023	-1.93054	1.15582e-06	6.58852e-09
	evm.TU.original_scaffold_171.617	268.753	57.946	-1.93016	0.00283741	7.31632e-05
	evm.TU.fragScaff_scaffold_92.1464	0.74	0.13	-1.92939	0.0296742	0.00174715
	evm.TU.original_scaffold_203.669	29.4	6.08	-1.92796	3.70729e-05	3.85777e-07
	evm.TU.original_scaffold_934.97	20.843	4.7	-1.92667	8.08339e-06	6.37047e-08
	evm.TU.original_scaffold_1899.49	1.913	0.406	-1.92232	0.000139484	1.89437e-06
	evm.TU.original_scaffold_683.54	2.836	0.586	-1.9215	0.00185709	4.29123e-05
	evm.model.BG.257.p	1.156	0.213	-1.91753	0.0432356	0.00298668
	evm.TU.fragScaff_scaffold_124.193	5.193	1.003	-1.91646	0.0115447	0.00046253
	evm.TU.fragScaff_scaffold_110.524	2.263	0.393	-1.91485	0.0347756	0.00218852
	evm.TU.fragScaff_scaffold_92.1298	98.096	20.723	-1.91423	0.00498555	0.00014839
	evm.TU.original_scaffold_2019.83	4.063	0.926	-1.91394	0.0053001	0.000159577
	evm.TU.fragScaff_scaffold_32.241	3.963	0.806	-1.91258	0.0118472	0.000484814
	evm.TU.original_scaffold_171.772	38.106	7.896	-1.90998	0.00607574	0.000190374
	evm.TU.original_scaffold_1591.296	140.44	31.883	-1.90844	0.00412895	0.000116101
	evm.TU.fragScaff_scaffold_3.49	103.296	23.3	-1.90786	4.16635e-05	4.44704e-07
	evm.TU.fragScaff_scaffold_2.412	115.6	24.466	-1.90636	0.012475	0.000518777
	evm.TU.fragScaff_scaffold_54.160	1.53	0.276	-1.90055	0.0262287	0.00147705
	evm.TU.original_scaffold_888.191	40.15	8.863	-1.89857	0.00560887	0.000172697
	evm.TU.fragScaff_scaffold_2.342	232.076	49.6	-1.89707	0.016839	0.000789803
	evm.TU.original_scaffold_909.231	26.983	5.933	-1.89624	0.000156709	2.17026e-06
	evm.TU.original_scaffold_284.81	0.603	0.106	-1.89619	0.0287934	0.00167546
	evm.TU.fragScaff_scaffold_107.536	20.826	4.223	-1.89572	0.0188155	0.000927135
	evm.TU.original_scaffold_2029.59	11.873	2.493	-1.89329	0.0173	0.000821351
	evm.TU.original_scaffold_203.623	7.98	1.546	-1.8891	0.015723	0.000712645
	evm.TU.fragScaff_scaffold_92.690	6.956	1.53	-1.88893	0.00291255	7.54349e-05
	evm.TU.original_scaffold_1853.127	105.653	22.843	-1.88156	0.00562289	0.000173383
	evm.TU.fragScaff_scaffold_107.166	7.386	1.513	-1.88006	0.024624	0.00135277
	evm.TU.original_scaffold_2136.155	5.21	1.08	-1.87939	0.0260921	0.0014573
	evm.TU.original_scaffold_571.341	1.47	0.27	-1.87836	0.0262287	0.00147408
	evm.TU.original_scaffold_2468.265	45.553	9.826	-1.87826	0.015723	0.000712794
	evm.TU.fragScaff_scaffold_48.25	43.206	9.06	-1.87723	0.036148	0.00229702
	evm.TU.original_scaffold_1005.244	13.643	3.026	-1.87689	0.0180985	0.00087657
	evm.TU.original_scaffold_2281.159	103.786	21.573	-1.87512	0.0224786	0.00117815
	evm.TU.original_scaffold_171.543	13.783	2.946	-1.87265	0.00996988	0.000372779
	evm.TU.original_scaffold_203.103	132.61	28.76	-1.87056	0.0123946	0.000514011
	evm.TU.fragScaff_scaffold_8.9	17.56	4.153	-1.86939	8.18488e-13	1.06464e-15
	evm.TU.original_scaffold_2468.160	1.466	0.273	-1.86906	0.0291417	0.00170353
	evm.TU.original_scaffold_2323.323	27.446	5.993	-1.86473	1.71791e-05	1.51818e-07
	BGI_novel_G000307	5.253	1.176	-1.86074	0.0124105	0.000515145
	evm.TU.original_scaffold_931.117	135.073	32.18	-1.85932	8.24102e-05	1.02465e-06
	evm.TU.fragScaff_scaffold_66.14	3.283	0.743	-1.8589	0.00125728	2.67914e-05
	evm.TU.original_scaffold_203.227	172.88	37.33	-1.85858	0.0230692	0.00122363
	evm.TU.original_scaffold_544.2	49.7	10.41	-1.85834	0.0416169	0.00281331
	evm.TU.original_scaffold_2523.145	2.963	0.573	-1.85736	0.0230692	0.0012224
	evm.TU.original_scaffold_2591.65	64.31	13.586	-1.85361	0.00119947	2.47795e-05
	evm.TU.fragScaff_scaffold_58.283	132.3	30.893	-1.85329	0.00344487	9.25168e-05
	evm.TU.original_scaffold_171.783	2.243	0.446	-1.85198	0.00619909	0.000195893
	evm.TU.original_scaffold_2271.9	103.32	24.496	-1.8495	4.21417e-06	3.11157e-08
	evm.TU.original_scaffold_909.252	30.036	6.94	-1.84609	2.44611e-05	2.26466e-07
	BGI_novel_G000883	1.67	0.353	-1.84571	0.0242726	0.00131303
	evm.TU.original_scaffold_1962.333	18.51	3.84	-1.84548	0.00395256	0.00010963
	evm.TU.fragScaff_scaffold_3.146	35.316	7.603	-1.84388	0.000307114	4.68977e-06
	evm.TU.fragScaff_scaffold_113.212	10.413	2.31	-1.84308	0.00655657	0.000210701
	evm.TU.fragScaff_scaffold_92.889	0.693	0.143	-1.84254	0.0167264	0.000775516
	BGI_novel_G000218	1.416	0.32	-1.84083	0.00873962	0.000310278
	evm.TU.original_scaffold_931.435	18.126	4.133	-1.84041	0.0129381	0.000542532
	evm.TU.fragScaff_scaffold_92.651	1.593	0.286	-1.83722	0.0467435	0.00335658
	evm.TU.original_scaffold_1962.288	9.236	1.97	-1.8347	0.001556	3.45858e-05
	evm.TU.fragScaff_scaffold_101.212	19.153	4.653	-1.83387	0.013963	0.000606772
	evm.TU.fragScaff_scaffold_92.1372	144.623	33.403	-1.83356	0.00240184	5.99104e-05
	evm.TU.original_scaffold_883.71	24.446	5.293	-1.8322	0.00119107	2.44379e-05
	evm.TU.original_scaffold_888.221	19.263	4.58	-1.8297	0.00046011	7.64944e-06
	evm.TU.fragScaff_scaffold_129.123	21.49	5.09	-1.82938	0.000392061	6.35961e-06
	evm.TU.original_scaffold_1962.106	1.446	0.266	-1.82927	0.0384219	0.00250472
	evm.TU.original_scaffold_2284.19	54.756	11.97	-1.82814	0.0416262	0.00281698
	evm.TU.original_scaffold_273.77	13.323	3.313	-1.82732	8.41357e-07	4.63504e-09
	evm.TU.original_scaffold_2468.264	46.49	10.363	-1.82531	0.0210873	0.00108183
	evm.TU.original_scaffold_1639.233	41.176	9.826	-1.82288	0.000603604	1.06709e-05
	evm.TU.original_scaffold_171.442	1.15	0.23	-1.82176	0.0253609	0.00140199
	evm.TU.fragScaff_scaffold_16.433	66.633	14.87	-1.82176	0.0200124	0.00100832
	evm.TU.original_scaffold_883.19	4.883	1.056	-1.82129	0.0134917	0.000578092
	evm.TU.original_scaffold_495.88	40.136	9.703	-1.82084	0.0095241	0.000349489
	evm.TU.original_scaffold_1962.470	7.8	1.733	-1.8207	0.00540242	0.000163484
	evm.TU.fragScaff_scaffold_25.59	49.813	11.36	-1.81976	0.0134886	0.000576926
	evm.TU.fragScaff_scaffold_107.305	46.463	10.623	-1.81743	0.00874765	0.000311233
	evm.TU.fragScaff_scaffold_107.293	4.563	1.016	-1.81624	0.0187342	0.000917466
	evm.TU.fragScaff_scaffold_124.728	155.676	36.603	-1.81588	0.00819451	0.000285283
	evm.TU.original_scaffold_1005.133	6.83	1.446	-1.813	0.00376901	0.000103673
	evm.TU.original_scaffold_1591.51	111.693	29.97	-1.81278	0.00366344	0.000100069
	evm.TU.original_scaffold_968.167	4.15	0.796	-1.81199	0.0329761	0.00202481
	evm.TU.original_scaffold_1005.454	6.286	1.476	-1.81148	0.00120889	2.50667e-05
	evm.TU.fragScaff_scaffold_92.782	6.093	1.393	-1.81065	0.0110032	0.000430211
	evm.TU.fragScaff_scaffold_101.628	8.32	1.2	-1.80954	0.0275467	0.00157684
	evm.TU.fragScaff_scaffold_124.810	27.423	6.64	-1.80919	9.64097e-05	1.22084e-06
	evm.TU.original_scaffold_2206.98	7.08	1.483	-1.80861	0.0111021	0.000438303
	evm.TU.original_scaffold_1591.69	78.12	18.386	-1.80702	0.00142037	3.08455e-05
	evm.TU.original_scaffold_203.250	2.133	0.453	-1.80698	0.0133231	0.000566787
	evm.TU.original_scaffold_2523.222	1.886	0.383	-1.80608	0.0360713	0.00228175
	evm.TU.fragScaff_scaffold_113.32	66.78	15.886	-1.80309	0.00150969	3.33253e-05
	evm.TU.fragScaff_scaffold_124.917	3.783	0.88	-1.80273	0.00097578	1.91132e-05
	BGI_novel_G001075	608.59	136.68	-1.80043	0.0434606	0.00301947
	evm.TU.original_scaffold_195.464	1.903	0.416	-1.79436	0.0344698	0.00216269
	evm.TU.original_scaffold_2380.248	21.413	4.746	-1.7935	0.0145568	0.000640991
	evm.TU.original_scaffold_888.213	1.49	0.33	-1.78866	0.0199178	0.00100126
	evm.TU.original_scaffold_2136.18	5.99	1.266	-1.78858	0.0095241	0.000349136
	evm.TU.original_scaffold_495.86	5.64	1.27	-1.78817	0.000785336	1.46918e-05
	evm.TU.fragScaff_scaffold_124.672	63.773	15.21	-1.78809	0.00662139	0.000214086
	evm.TU.fragScaff_scaffold_87.56	4.343	1.026	-1.78791	0.0304801	0.00181092
	evm.TU.original_scaffold_1537.4	7.97	1.843	-1.78762	0.00136215	2.90783e-05
	evm.TU.fragScaff_scaffold_123.78	87.246	21.76	-1.78472	1.92666e-09	4.49621e-12
	evm.TU.fragScaff_scaffold_129.133	8.526	2.256	-1.78179	2.5249e-05	2.36195e-07
	evm.TU.original_scaffold_2786.77	21.806	4.3	-1.78164	0.0246897	0.00135782
	evm.TU.original_scaffold_1962.752	3.51	0.803	-1.78121	0.017123	0.000811101
	evm.TU.original_scaffold_665.24	0.91	0.21	-1.7804	0.004633	0.000134883
	evm.TU.fragScaff_scaffold_107.639	7.266	1.646	-1.77763	0.00978913	0.00036323
	evm.TU.fragScaff_scaffold_129.271	21.13	4.893	-1.77568	0.000421575	6.90287e-06
	BGI_novel_G001085	47.503	11.393	-1.77375	0.0148667	0.000658619
	evm.TU.original_scaffold_683.6	71.703	17.696	-1.77144	0.000598258	1.05512e-05
	BGI_novel_G000245	312.423	71.95	-1.76922	0.0339456	0.00211032
	BGI_novel_G000599	4.896	1.22	-1.76851	4.00744e-05	4.2161e-07
	evm.TU.original_scaffold_2522.85	194.52	46.58	-1.76797	0.0174982	0.000835449
	BGI_novel_G000681	18.916	4.476	-1.76793	0.0331795	0.00204238
	evm.TU.fragScaff_scaffold_92.543	87.486	19.963	-1.76621	0.0461006	0.00328924
	evm.TU.original_scaffold_1148.15	25.273	5.55	-1.76542	0.00405974	0.000114
	evm.TU.fragScaff_scaffold_58.280	189.906	45.886	-1.76419	0.00540242	0.000163391
	evm.TU.original_scaffold_432.62_evm.TU.original_scaffold_432.66	21.313	5.25	-1.76295	0.0169454	0.000798031
	evm.TU.fragScaff_scaffold_32.197	4.893	1.14	-1.7627	0.00610916	0.000192316
	evm.TU.original_scaffold_2513.148	0.83	0.186	-1.76095	0.0238911	0.00128376
	evm.TU.original_scaffold_2434.15	9.563	2.09	-1.75978	0.00896183	0.000323653
	evm.TU.fragScaff_scaffold_124.685	2.45	0.546	-1.75927	0.0432741	0.00299921
	evm.TU.original_scaffold_1591.259	5.95	1.33	-1.75627	0.00603921	0.000188992
	evm.TU.original_scaffold_931.174	237.573	58.196	-1.75428	0.0181035	0.000878201
	evm.TU.fragScaff_scaffold_50.221	3.136	0.7	-1.75331	0.0321993	0.00196306
	evm.TU.fragScaff_scaffold_86.88	2.926	0.666	-1.75275	0.0492011	0.00363404
	evm.TU.original_scaffold_203.624	28.953	7.173	-1.75111	0.00709308	0.000234175
	evm.TU.fragScaff_scaffold_16.989	14.046	3.196	-1.7474	0.00253858	6.42925e-05
	evm.TU.original_scaffold_1895.15	29.77	7.52	-1.74722	1.74508e-06	1.1278e-08
	evm.TU.original_scaffold_909.402	70.373	17.783	-1.74491	0.00102691	2.03897e-05
	evm.TU.fragScaff_scaffold_124.301	14.77	3.983	-1.74471	9.12712e-08	3.66635e-10
	evm.TU.original_scaffold_1962.374	9.793	2.493	-1.74212	1.13276e-06	6.41376e-09
	evm.TU.original_scaffold_171.963	161.87	39.72	-1.74133	0.0206589	0.00105624
	evm.TU.original_scaffold_815.40	44.95	11.376	-1.74093	0.000392061	6.35871e-06
	evm.TU.fragScaff_scaffold_83.90	559.976	130.69	-1.74055	0.0418531	0.00284728
	evm.TU.original_scaffold_203.327	186.383	48.026	-1.74024	3.07687e-05	2.98988e-07
	evm.TU.original_scaffold_2226.67	5.71	1.273	-1.74013	0.00120993	2.51345e-05
	evm.TU.original_scaffold_1220.86	8.973	2.24	-1.73829	0.000164	2.28808e-06
	BGI_novel_G000793	2.513	0.626	-1.73695	8.22438e-05	1.01943e-06
	evm.TU.fragScaff_scaffold_101.541	5.62	1.403	-1.73635	0.00886809	0.000318197
	evm.TU.original_scaffold_909.162	10.523	2.43	-1.73597	0.0321769	0.00195974
	evm.TU.original_scaffold_1962.799	40.686	9.636	-1.73259	0.0364123	0.00232898
	evm.TU.fragScaff_scaffold_18.10	169.523	42.096	-1.73197	0.00831661	0.000290806
	evm.TU.fragScaff_scaffold_35.58	222.51	55.936	-1.73172	0.0131942	0.000558275
	evm.TU.original_scaffold_1657.104	196.77	48.56	-1.73071	0.0260327	0.00145008
	evm.TU.fragScaff_scaffold_92.94	4.526	1.006	-1.72917	0.0268729	0.00152567
	evm.TU.fragScaff_scaffold_72.169	10.84	2.643	-1.72633	0.00210938	4.99524e-05
	evm.TU.original_scaffold_1591.96	5.066	1.253	-1.72509	0.0112011	0.000443092
	evm.TU.original_scaffold_463.196	9.226	2.19	-1.72282	0.000793135	1.48681e-05
	BGI_novel_G000539	109.85	27.03	-1.721	0.0308384	0.00184754
	evm.TU.original_scaffold_2438.124	1.696	0.373	-1.72005	0.0389073	0.00256465
	evm.TU.original_scaffold_868.297	7.316	1.94	-1.71916	5.78128e-05	6.70159e-07
	evm.TU.original_scaffold_909.257	16.09	4.12	-1.71743	0.000114312	1.51314e-06
	BGI_novel_G001271	42.89	10.813	-1.71615	3.40181e-05	3.41448e-07
	BGI_novel_G001219	2.996	0.723	-1.71542	0.0194767	0.000970892
	evm.TU.fragScaff_scaffold_86.58	93.933	22.973	-1.71013	0.0478771	0.00348377
	evm.TU.original_scaffold_1962.563	7.556	1.853	-1.70999	0.0154868	0.000697939
	evm.TU.fragScaff_scaffold_92.236	301.793	79.51	-1.70955	0.0075327	0.00025475
	evm.TU.fragScaff_scaffold_3.568	36.136	9.293	-1.70742	0.00102691	2.03626e-05
	evm.TU.original_scaffold_1220.2	9.433	2.443	-1.70741	0.000112418	1.47947e-06
	evm.TU.fragScaff_scaffold_107.329	11.523	2.966	-1.70467	4.31436e-05	4.65454e-07
	evm.TU.fragScaff_scaffold_3.46	8.23	1.883	-1.70307	0.0407318	0.00273322
	evm.TU.fragScaff_scaffold_16.837	56.143	14.31	-1.70295	0.0117152	0.000476424
	evm.TU.fragScaff_scaffold_92.104	299.71	77.146	-1.70076	0.0299915	0.00177292
	evm.TU.original_scaffold_1853.131	9.933	2.39	-1.7003	0.0332714	0.00205313
	evm.TU.fragScaff_scaffold_116.64	16.373	3.97	-1.69962	0.00222081	5.38816e-05
	evm.TU.original_scaffold_1207.42	7.366	1.8	-1.69911	0.037303	0.00240895
	evm.TU.fragScaff_scaffold_2.321	4.933	1.243	-1.69776	0.0199684	0.00100485
	evm.TU.fragScaff_scaffold_54.211	10.153	2.313	-1.69611	0.0300931	0.00178217
	evm.TU.original_scaffold_2380.154	97.13	23.706	-1.69468	0.0483361	0.00353856
	evm.TU.original_scaffold_909.142	160.863	39.986	-1.69436	0.0308384	0.00184278
	evm.TU.fragScaff_scaffold_25.101	15.51	4.09	-1.69285	0.000579966	1.01842e-05
	evm.TU.fragScaff_scaffold_107.162	2.08	0.506	-1.68971	0.0104479	0.000396909
	evm.TU.original_scaffold_1591.293	8.843	2.32	-1.68905	1.10187e-07	4.55265e-10
	evm.TU.original_scaffold_196.134	17.916	4.5	-1.68853	0.000882894	1.68245e-05
	evm.TU.fragScaff_scaffold_72.353	186.28	48.643	-1.68408	0.00798953	0.000273767
	evm.TU.original_scaffold_968.72	8.21	2.13	-1.68299	3.10912e-05	3.03311e-07
	evm.TU.original_scaffold_171.22	7.46	1.99	-1.68284	0.00499142	0.000148755
	evm.TU.fragScaff_scaffold_27.63	592.013	141.223	-1.68101	0.0434606	0.00302008
	evm.TU.original_scaffold_888.287	7.366	1.963	-1.6803	0.0129381	0.000543012
	evm.TU.original_scaffold_1207.124	20.486	5.46	-1.68012	6.57316e-06	5.10483e-08
	evm.TU.original_scaffold_2278.221	24.453	6.31	-1.67831	0.0241705	0.00130472
	evm.TU.original_scaffold_931.139	7.386	1.79	-1.6772	0.0293081	0.0017194
	evm.TU.fragScaff_scaffold_101.789	52.466	12.67	-1.67583	0.0439176	0.00307469
	evm.TU.original_scaffold_171.999	11.23	2.3	-1.67452	0.0474007	0.00342191
	evm.TU.original_scaffold_815.59	8.663	2.21	-1.6728	0.02669	0.00150916
	evm.TU.original_scaffold_203.460	4.026	0.956	-1.67267	0.0115447	0.000463309
	evm.TU.fragScaff_scaffold_92.478	3.806	0.92	-1.67116	0.00890982	0.000320071
	evm.TU.original_scaffold_203.532	176.113	46.163	-1.66899	0.0130654	0.000551327
	evm.TU.fragScaff_scaffold_16.336	3.29	0.843	-1.6671	0.0219426	0.00113579
	evm.TU.fragScaff_scaffold_110.469	16.933	4.436	-1.66523	0.00167547	3.7754e-05
	evm.TU.fragScaff_scaffold_92.555	77.78	18.933	-1.66518	0.0477563	0.00347315
	evm.TU.fragScaff_scaffold_92.195	30.48	7.993	-1.66292	0.000490343	8.27275e-06
	evm.TU.fragScaff_scaffold_113.477	8.756	2.213	-1.65998	0.0369449	0.002383
	evm.TU.original_scaffold_1639.163	18.616	4.796	-1.65747	0.0264793	0.0014942
	evm.TU.fragScaff_scaffold_16.858	117.003	31.456	-1.65699	0.00549095	0.00016736
	evm.TU.original_scaffold_2468.59	6.806	1.61	-1.6559	0.0230581	0.00121999
	evm.TU.fragScaff_scaffold_92.1253	4.37	1.336	-1.65028	0.0104269	0.000395711
	evm.TU.original_scaffold_571.348	288.61	79.22	-1.64956	0.00138896	2.97569e-05
	evm.TU.fragScaff_scaffold_124.99	6.546	1.566	-1.6488	0.0226102	0.00118764
	evm.TU.original_scaffold_1962.644	11.253	3.156	-1.64737	1.08558e-11	1.66124e-14
	evm.TU.original_scaffold_2284.24	25.863	6.903	-1.64693	0.00180516	4.12954e-05
	evm.TU.fragScaff_scaffold_101.266	5.736	1.376	-1.64638	0.0237262	0.0012692
	evm.TU.original_scaffold_468.106	33.18	8.196	-1.64264	0.0110611	0.00043332
	evm.TU.original_scaffold_2786.79	3.03	0.72	-1.64089	0.0138865	0.00060085
	evm.TU.original_scaffold_2434.6	1.34	0.333	-1.63871	0.0134008	0.000570606
	evm.TU.original_scaffold_747.50	9.263	2.556	-1.6307	1.11139e-06	6.25023e-09
	BGI_novel_G000580	3.566	0.893	-1.63041	0.0118921	0.000487257
	evm.TU.fragScaff_scaffold_107.241	1.9	0.463	-1.63027	0.0222127	0.00115992
	evm.TU.original_scaffold_2092.57	12.406	3.333	-1.62625	1.10202e-05	9.02227e-08
	evm.TU.fragScaff_scaffold_16.740	16.38	4.553	-1.62433	0.000817616	1.53583e-05
	BGI_novel_G000213	16.93	4.573	-1.6203	0.0188148	0.000925663
	evm.TU.original_scaffold_2029.118	3.996	1.02	-1.61913	0.00849333	0.000298285
	evm.TU.original_scaffold_1207.98	12.676	3.576	-1.61565	8.9924e-08	3.57783e-10
	evm.TU.original_scaffold_909.131	2.64	0.923	-1.61194	2.3036e-06	1.56869e-08
	evm.TU.original_scaffold_956.88	8.64	2.593	-1.609	0.0108026	0.000416993
	evm.TU.original_scaffold_2315.48	31.36	9.37	-1.6086	0.000916033	1.75574e-05
	evm.TU.original_scaffold_1962.166	76.813	20.913	-1.60747	0.00262811	6.70626e-05
	evm.TU.original_scaffold_571.80	8.026	2.1	-1.607	0.0479578	0.00349148
	evm.TU.fragScaff_scaffold_124.723	126.5	34.386	-1.6041	0.0255123	0.00141133
	evm.TU.original_scaffold_1005.132	3.23	0.773	-1.60334	0.0347113	0.00218182
	evm.TU.fragScaff_scaffold_16.228	22.42	6.293	-1.60312	0.00549516	0.000168139
	BGI_novel_G000554	7.363	1.746	-1.60174	0.0386924	0.00253939
	evm.TU.original_scaffold_1962.521	4.97	1.343	-1.60042	0.015723	0.000711709
	evm.TU.fragScaff_scaffold_16.540	22.896	6.43	-1.59891	0.00801745	0.000275438
	evm.TU.original_scaffold_888.500	71.776	20.04	-1.59601	0.0136986	0.000589574
	evm.TU.original_scaffold_931.227	5.6	1.623	-1.59288	0.00422011	0.000119795
	evm.TU.original_scaffold_1666.87	125.996	35.276	-1.59151	0.0121462	0.000501872
	evm.TU.original_scaffold_2522.99	102.87	28.8	-1.59025	0.0308384	0.00184551
	evm.TU.original_scaffold_1931.2	26.863	7.53	-1.58672	0.00967839	0.000356566
	evm.TU.original_scaffold_284.157	2.826	0.733	-1.58431	0.0192521	0.000956749
	evm.TU.original_scaffold_815.86	73.89	21.86	-1.58353	3.79084e-05	3.95921e-07
	evm.TU.original_scaffold_2200.72	33.07	9.46	-1.57821	0.00414069	0.00011659
	evm.TU.original_scaffold_1148.51	41.27	11.723	-1.57721	0.0206167	0.00105059
	evm.TU.original_scaffold_2438.181	22.57	6.23	-1.57674	0.0252865	0.00139606
	evm.TU.original_scaffold_1962.579	10.386	2.913	-1.57396	0.0282403	0.00162857
	evm.TU.original_scaffold_1207.186	25.826	7.213	-1.57389	0.0456525	0.00323806
	evm.TU.original_scaffold_2522.34	7.94	2.166	-1.57313	0.000322688	4.99976e-06
	evm.TU.original_scaffold_571.155	149.503	43.096	-1.57281	0.00200025	4.68486e-05
	evm.TU.fragScaff_scaffold_120.160	16.993	3.773	-1.57259	0.00720841	0.000240198
	evm.TU.fragScaff_scaffold_119.232_evm.TU.fragScaff_scaffold_119.233	22.206	6.216	-1.57108	0.00768851	0.000260902
	evm.TU.fragScaff_scaffold_120.168	1.103	0.303	-1.56904	0.0080461	0.000277529
	evm.TU.original_scaffold_2795.74	84.386	22.596	-1.56597	0.0398781	0.00266526
	evm.TU.original_scaffold_848.60	26.083	7.366	-1.56437	0.00451274	0.000130208
	evm.TU.original_scaffold_203.591	2.543	0.706	-1.56202	0.00949233	0.00034717
	evm.TU.original_scaffold_931.527	173.55	46.446	-1.56192	0.00560887	0.000172736
	evm.TU.fragScaff_scaffold_6.38	2.766	0.773	-1.56129	0.0332579	0.00205102
	evm.TU.fragScaff_scaffold_78.239	21.043	5.95	-1.5598	0.000882894	1.68547e-05
	evm.TU.original_scaffold_931.198	148.38	43.523	-1.5587	0.000699987	1.27759e-05
	evm.TU.original_scaffold_571.382	152.343	42.48	-1.55726	0.00596647	0.000186488
	evm.TU.original_scaffold_495.155	117.183	33.74	-1.55675	0.0170633	0.000806328
	evm.TU.original_scaffold_535.81	4.3	1.213	-1.5536	0.00035692	5.67667e-06
	evm.TU.original_scaffold_2577.71	116.77	32.926	-1.55194	0.0392848	0.00260907
	evm.TU.original_scaffold_931.66	6.6	1.833	-1.54878	0.0321993	0.00196357
	evm.TU.original_scaffold_171.733	1.896	0.51	-1.54828	0.0343195	0.00214932
	evm.TU.fragScaff_scaffold_129.300	501.553	145.553	-1.54716	0.000725193	1.34557e-05
	evm.TU.original_scaffold_868.247	30.996	8.683	-1.54586	0.00087	1.65087e-05
	evm.TU.original_scaffold_1591.308	22.823	6.716	-1.5456	0.00213312	5.07925e-05
	evm.TU.fragScaff_scaffold_3.320	5.8	1.656	-1.54378	0.0256743	0.0014232
	evm.TU.original_scaffold_2717.30	4.166	1.36	-1.5437	0.00120653	2.49716e-05
	evm.TU.original_scaffold_968.94	6.343	1.696	-1.54329	0.0388012	0.00255617
	evm.TU.original_scaffold_868.73	434.89	123.836	-1.5426	0.0448017	0.00315372
	evm.TU.original_scaffold_171.686	4.133	1.136	-1.54062	0.0361479	0.00229373
	evm.TU.original_scaffold_284.80	197.166	56.853	-1.53802	0.0167788	0.000781762
	evm.TU.fragScaff_scaffold_70.28	47.646	13.406	-1.5359	0.0117464	0.00047904
	evm.TU.original_scaffold_273.155	10.423	2.81	-1.53584	0.0273033	0.00155845
	evm.TU.fragScaff_scaffold_113.188	22.52	8.37	-1.53555	0.0386333	0.0025269
	evm.TU.original_scaffold_909.336	5.313	1.48	-1.53402	0.0224246	0.00117446
	evm.TU.original_scaffold_1591.212	4.58	1.203	-1.53176	0.0243712	0.00132583
	evm.TU.fragScaff_scaffold_78.21	9.656	2.58	-1.52753	0.0129765	0.000546087
	evm.TU.original_scaffold_2522.26	62.78	18.733	-1.52608	0.00814538	0.000282949
	evm.TU.fragScaff_scaffold_2.350	1.33	0.393	-1.52579	0.000122921	1.64591e-06
	evm.TU.fragScaff_scaffold_86.40	28.22	8.443	-1.52564	0.00295599	7.67864e-05
	evm.TU.fragScaff_scaffold_11.38	6.37	1.723	-1.52547	0.0116302	0.000470239
	evm.TU.original_scaffold_868.298	811.043	243.846	-1.52534	0.00869035	0.000308197
	evm.TU.original_scaffold_463.163	3.57	1.05	-1.52423	0.0129381	0.000543977
	evm.TU.fragScaff_scaffold_16.429	2.136	0.586	-1.52287	0.0451882	0.00319648
	evm.TU.original_scaffold_2136.7	41.99	12.76	-1.51933	0.00448982	0.000129169
	evm.TU.fragScaff_scaffold_54.73	14.876	4.163	-1.51915	0.0386346	0.00253041
	evm.TU.original_scaffold_2402.25	111.023	33.75	-1.51805	0.000928587	1.78335e-05
	evm.TU.original_scaffold_934.98	143.596	43.276	-1.51707	0.00610916	0.000192534
	evm.TU.original_scaffold_2281.20	2.743	0.716	-1.51584	0.0494532	0.00366278
	evm.TU.original_scaffold_535.26	10.4	3.03	-1.5118	0.0419734	0.00285828
	evm.TU.fragScaff_scaffold_113.565	4.72	1.376	-1.51022	0.0191071	0.000945889
	evm.TU.original_scaffold_909.220	40.256	12.086	-1.50941	0.0272763	0.00155588
	evm.TU.fragScaff_scaffold_54.192	22.923	6.893	-1.50751	0.00121056	2.54088e-05
	evm.TU.fragScaff_scaffold_92.265	1.383	0.373	-1.50713	0.0152031	0.000679277
	evm.TU.original_scaffold_2468.184	33.126	9.673	-1.50587	0.0220536	0.00114406
	evm.TU.fragScaff_scaffold_102.89	8.486	2.403	-1.5027	0.0366928	0.0023555
	evm.TU.original_scaffold_171.874	7.426	2.033	-1.50181	0.0206589	0.0010567
	evm.TU.fragScaff_scaffold_22.83	6.98	2.203	-1.50105	0.0016833	3.79949e-05
	evm.TU.original_scaffold_2136.24	28.75	8.536	-1.50071	0.000327305	5.10886e-06
	evm.TU.fragScaff_scaffold_129.193	2.153	0.593	-1.49788	0.0390254	0.0025799
	evm.TU.fragScaff_scaffold_129.59	174.06	52.846	-1.4968	0.010058	0.00037881
	evm.TU.fragScaff_scaffold_113.372	133.37	40.836	-1.496	0.0138445	0.000598505
	evm.TU.fragScaff_scaffold_113.204	27.27	8.11	-1.49542	0.0256743	0.00142195
	evm.TU.fragScaff_scaffold_107.122	5.756	1.573	-1.49528	0.0187342	0.000917743
	evm.TU.fragScaff_scaffold_107.595	89.5	27.353	-1.49329	0.00929826	0.000337582
	evm.TU.original_scaffold_672.55	25.523	7.843	-1.49199	0.000999802	1.96985e-05
	evm.TU.fragScaff_scaffold_129.541	16.103	4.803	-1.48477	0.0206354	0.00105391
	evm.TU.fragScaff_scaffold_92.971	51.52	13.626	-1.48441	0.0385102	0.00251195
	evm.TU.fragScaff_scaffold_113.280	56.343	17.013	-1.48221	0.000279978	4.17734e-06
	evm.TU.original_scaffold_656.13	5.23	1.476	-1.4812	0.0359056	0.00226513
	evm.TU.original_scaffold_187.67	68.716	19.576	-1.4798	0.0144737	0.000635669
	evm.TU.original_scaffold_1005.79	5.343	1.506	-1.47863	0.021389	0.00110071
	evm.TU.original_scaffold_2523.220	152.02	47.463	-1.47799	0.00148086	3.25189e-05
	evm.TU.fragScaff_scaffold_107.383	14.436	4.47	-1.47742	0.00431853	0.000123415
	evm.TU.fragScaff_scaffold_107.677	125.823	38.113	-1.4734	0.00736173	0.000247559
	evm.TU.fragScaff_scaffold_124.883	368.123	114.64	-1.47243	0.0243431	0.00132044
	evm.TU.original_scaffold_195.57	23.29	7.133	-1.47127	0.0222054	0.00115502
	evm.TU.original_scaffold_909.366	389.5	124.323	-1.46932	0.0116302	0.000469479
	evm.TU.original_scaffold_868.274	266.116	76.16	-1.46738	0.00426042	0.000121265
	evm.TU.fragScaff_scaffold_107.447	2.213	0.61	-1.46679	0.0420769	0.00287338
	evm.TU.original_scaffold_171.880	4.603	1.743	-1.46521	0.00893511	0.000322291
	evm.TU.fragScaff_scaffold_72.161	127.123	39.16	-1.46285	0.0417818	0.00282925
	evm.TU.fragScaff_scaffold_124.981	14.253	4.043	-1.4581	0.012656	0.00052921
	evm.TU.original_scaffold_203.78	49.343	15.313	-1.45649	0.0361905	0.00230249
	evm.TU.original_scaffold_2323.55	3.76	1.05	-1.4555	0.0411583	0.00276971
	evm.TU.fragScaff_scaffold_77.189	4.806	1.486	-1.45477	0.0191657	0.000950789
	evm.TU.original_scaffold_1591.5	44.043	13.956	-1.44991	0.00272896	7.01581e-05
	evm.TU.fragScaff_scaffold_27.51	277.616	103.146	-1.44971	0.0368999	0.00237868
	evm.TU.original_scaffold_2612.15	2.77	0.846	-1.44867	0.0108967	0.000423
	evm.TU.fragScaff_scaffold_129.186	11.733	3.606	-1.44466	0.00662139	0.000214304
	evm.TU.original_scaffold_2461.106	18.843	5.57	-1.4443	0.00418564	0.000118336
	evm.TU.original_scaffold_1839.66	4.356	1.32	-1.44321	0.0421933	0.00288617
	evm.TU.original_scaffold_968.38	46.533	14.523	-1.4429	0.00216404	5.19918e-05
	evm.TU.fragScaff_scaffold_92.1424	5.373	1.613	-1.44192	0.0179196	0.000865833
	evm.TU.original_scaffold_571.540	26.17	8.276	-1.43972	0.0465887	0.00333833
	evm.TU.original_scaffold_2522.54	6.853	1.913	-1.43919	0.0434606	0.00301528
	evm.TU.original_scaffold_1207.288	2.953	0.903	-1.43905	0.0338358	0.00209961
	evm.TU.original_scaffold_931.137	24.536	7.483	-1.43882	0.0141507	0.000618238
	evm.TU.original_scaffold_909.130	1.403	0.41	-1.438	0.0381035	0.00247522
	evm.TU.original_scaffold_171.815	32.496	10.286	-1.43714	0.0364091	0.00232476
	evm.TU.original_scaffold_463.191	42.39	12.643	-1.43577	0.0356907	0.00224885
	evm.TU.original_scaffold_909.163	58.84	18.38	-1.43446	0.00262603	6.68479e-05
	evm.TU.fragScaff_scaffold_107.54	162.546	52.476	-1.43341	0.00779424	0.000265682
	evm.TU.fragScaff_scaffold_78.301	29.2	9.323	-1.43284	0.000266103	3.91942e-06
	evm.TU.fragScaff_scaffold_54.74	8.306	2.563	-1.43024	0.0168088	0.000786992
	evm.TU.original_scaffold_203.145	3.02	0.936	-1.42932	0.0284934	0.00165174
	evm.TU.fragScaff_scaffold_2.289	58.293	20.363	-1.42684	0.000178688	2.53457e-06
	evm.TU.original_scaffold_968.36	39.666	12.66	-1.42297	0.00640396	0.000203347
	evm.TU.original_scaffold_931.401	12.06	3.57	-1.42251	0.00976366	0.000360455
	evm.TU.fragScaff_scaffold_25.32	32.44	10.983	-1.42112	0.000916033	1.75341e-05
	evm.TU.fragScaff_scaffold_129.115	5.133	1.746	-1.42099	0.0418101	0.0028339
	evm.TU.fragScaff_scaffold_113.547	18.976	6.1	-1.41771	6.19866e-05	7.3514e-07
	evm.TU.fragScaff_scaffold_92.576	1.993	0.576	-1.41645	0.0386924	0.00254012
	evm.TU.fragScaff_scaffold_20.136	4.13	1.326	-1.41621	0.000388457	6.24171e-06
	evm.TU.fragScaff_scaffold_96.2	2.553	0.82	-1.41369	0.00248678	6.25048e-05
	evm.TU.fragScaff_scaffold_110.106	18.613	6.15	-1.41202	0.000666228	1.20303e-05
	evm.TU.original_scaffold_571.421	80.663	26.34	-1.41065	0.00660296	0.000213202
	evm.TU.fragScaff_scaffold_123.49	36.99	11.926	-1.40979	0.0485095	0.00356134
	evm.TU.original_scaffold_1082.152	95.523	31.023	-1.40917	0.0268457	0.00152207
	evm.TU.fragScaff_scaffold_41.89	120.55	36.066	-1.40905	0.00956879	0.000351797
	evm.TU.original_scaffold_2795.142	9.763	3.16	-1.40885	0.000699987	1.28273e-05
	evm.TU.fragScaff_scaffold_72.419	7.863	6.18	-1.40871	0.0471857	0.00339555
	evm.TU.original_scaffold_171.966	10	3.22	-1.40858	0.00103319	2.05539e-05
	evm.TU.original_scaffold_1207.144	2.34	0.61	-1.40795	0.0274284	0.0015677
	evm.TU.original_scaffold_130.11	6.13	1.946	-1.40769	0.00450469	0.000129769
	evm.TU.fragScaff_scaffold_16.276	2.856	0.886	-1.40649	0.00519756	0.000155694
	evm.TU.original_scaffold_2136.88	9.466	2.923	-1.40608	0.0156875	0.000709384
	evm.model.BG.193.p	2.68	0.853	-1.40489	0.00121056	2.54318e-05
	evm.TU.fragScaff_scaffold_3.641	266.073	87.296	-1.40199	0.0416169	0.0028122
	evm.TU.original_scaffold_1962.827_evm.TU.original_scaffold_1962.828	117.003	39.653	-1.39996	0.0020305	4.77737e-05
	evm.TU.original_scaffold_203.293	3.403	1.093	-1.39907	0.0139083	0.000602856
	evm.TU.original_scaffold_931.10	1.323	0.403	-1.39888	0.0339785	0.00211549
	evm.TU.original_scaffold_571.11	132.626	39.9	-1.39635	0.00886809	0.000318232
	evm.TU.original_scaffold_2507.91	3.143	0.873	-1.39583	0.0196813	0.000984855
	evm.TU.original_scaffold_1962.134	91.846	29.773	-1.3946	0.0340974	0.00212758
	evm.TU.original_scaffold_1962.167	24.806	7.86	-1.3934	0.0338844	0.00210522
	evm.TU.fragScaff_scaffold_16.209	39.223	12.843	-1.39316	0.0160661	0.000735364
	evm.TU.original_scaffold_2591.19	7.1	2.313	-1.39261	0.0182017	0.000883658
	evm.TU.fragScaff_scaffold_107.323	6.15	1.933	-1.39203	0.00351693	9.5125e-05
	evm.TU.original_scaffold_2591.111	7.246	2.356	-1.38584	0.000268862	3.97651e-06
	evm.TU.fragScaff_scaffold_124.674	19.11	6.42	-1.38581	0.0107494	0.000413706
	evm.TU.original_scaffold_2206.1	7.366	2.17	-1.38446	0.0374655	0.00242231
	evm.TU.fragScaff_scaffold_6.176	11.29	3.71	-1.38345	0.00239385	5.96197e-05
	evm.TU.original_scaffold_868.138	1.46	0.46	-1.3821	0.0159863	0.000730236
	evm.TU.original_scaffold_2795.38	46.02	15.523	-1.38153	3.14197e-05	3.07718e-07
	evm.TU.fragScaff_scaffold_108.2	60.096	19.63	-1.38145	0.0382979	0.00249224
	BGI_novel_G000354	11.52	3.773	-1.37943	0.0181035	0.000878114
	evm.TU.original_scaffold_1538.6	244.136	82.26	-1.37763	0.0155241	0.000700216
	evm.TU.original_scaffold_1005.313	34.956	12.123	-1.37685	0.0449112	0.00316486
	evm.TU.original_scaffold_1021.6	7.543	2.46	-1.37597	0.0329411	0.00202141
	evm.TU.original_scaffold_771.5	3.013	0.896	-1.37418	0.0080461	0.000278143
	evm.TU.original_scaffold_203.741	14.77	4.88	-1.37406	5.45653e-05	6.24164e-07
	evm.TU.original_scaffold_195.142	11.763	3.81	-1.37255	0.00562721	0.000173947
	evm.TU.original_scaffold_196.165	7.98	2.513	-1.37014	0.00806871	0.000279582
	evm.TU.original_scaffold_1639.190	105.693	35.256	-1.3687	0.0200535	0.00101115
	evm.TU.original_scaffold_171.837	11.686	3.696	-1.36346	0.00610916	0.000192584
	evm.TU.fragScaff_scaffold_101.118	7.846	2.37	-1.36307	0.0314264	0.00189359
	evm.TU.fragScaff_scaffold_56.187	21.363	7.136	-1.36154	0.0318821	0.00192959
	evm.TU.original_scaffold_1005.161	24.913	8.1	-1.36009	0.0268729	0.00152559
	evm.TU.original_scaffold_848.219	62.513	21.22	-1.35976	0.0108986	0.000424036
	evm.TU.original_scaffold_171.961	12.156	3.823	-1.3588	0.00762683	0.000258517
	evm.TU.original_scaffold_754.3	2.666	0.88	-1.35865	0.00978913	0.000363297
	evm.TU.original_scaffold_956.120	2.666	0.88	-1.35865	0.00978913	0.000363297
	BGI_novel_G000293	2.803	0.926	-1.35599	0.0421655	0.00288266
	evm.TU.fragScaff_scaffold_113.274	8.746	2.84	-1.35454	0.00325775	8.63697e-05
	evm.TU.fragScaff_scaffold_72.321	21.23	6.833	-1.35368	0.000491156	8.32404e-06
	evm.TU.original_scaffold_1207.119	13.48	4.536	-1.35265	0.0191657	0.000950987
	evm.TU.original_scaffold_2037.27	38.766	13.68	-1.34929	0.0144452	0.000633867
	evm.TU.fragScaff_scaffold_3.270	4.12	1.33	-1.34907	0.00555494	0.00017065
	evm.TU.fragScaff_scaffold_107.95	8.09	2.6	-1.34891	0.0238911	0.00128417
	evm.TU.original_scaffold_171.45	175.22	56.493	-1.34861	0.0492011	0.0036347
	evm.TU.original_scaffold_1085.54	136.693	46.206	-1.34825	0.0317153	0.00191585
	evm.TU.fragScaff_scaffold_113.694	38.83	13.066	-1.34682	0.0260763	0.00145351
	evm.TU.original_scaffold_171.720	57.19	19.563	-1.34538	0.00970537	0.000357932
	evm.TU.original_scaffold_463.40	133.67	45.913	-1.34519	0.0016505	3.71281e-05
	evm.TU.original_scaffold_1005.25	6.763	2.38	-1.34432	0.0118472	0.000484184
	evm.TU.original_scaffold_2073.96	3.016	1.02	-1.34388	0.0346737	0.00217814
	evm.TU.original_scaffold_815.125	9.19	3.096	-1.34206	0.00247016	6.19927e-05
	evm.TU.fragScaff_scaffold_120.121	8.113	2.696	-1.34099	0.0337439	0.00209262
	evm.TU.original_scaffold_1005.379	12.353	4.076	-1.34097	0.00119107	2.44694e-05
	evm.TU.original_scaffold_1962.56	10.97	3.67	-1.33802	0.0319019	0.00193598
	evm.TU.fragScaff_scaffold_3.290	32.686	11.07	-1.33657	0.0106822	0.000409487
	evm.TU.original_scaffold_1666.86	16.253	5.206	-1.33632	0.0340407	0.00212274
	evm.TU.fragScaff_scaffold_101.885	22.513	7.4	-1.33625	0.00213377	5.10197e-05
	evm.TU.fragScaff_scaffold_16.371	5.263	1.75	-1.33292	0.0111021	0.000436936
	evm.TU.original_scaffold_2323.144	17.746	5.426	-1.33223	0.0461315	0.00329322
	evm.TU.original_scaffold_1962.748	44.686	15.08	-1.32932	0.0065301	0.000208851
	evm.TU.original_scaffold_2362.8	89.506	23.89	-1.32882	0.00941492	0.000342898
	evm.TU.original_scaffold_1962.473	2.656	0.896	-1.32771	0.00303148	7.94406e-05
	evm.TU.fragScaff_scaffold_92.924	127.213	44.4	-1.32766	0.00978913	0.000363827
	evm.TU.original_scaffold_171.522	2.95	0.966	-1.32693	0.0423992	0.00290674
	evm.TU.original_scaffold_2136.242	170.22	59.86	-1.326	5.56872e-06	4.19694e-08
	evm.TU.fragScaff_scaffold_107.972	10.53	3.293	-1.32442	0.0398022	0.00265828
	evm.TU.original_scaffold_2380.225	205.713	70.943	-1.32236	0.0435764	0.00304246
	evm.TU.original_scaffold_571.587	19.33	6.746	-1.32074	8.01227e-07	4.38331e-09
	evm.TU.fragScaff_scaffold_119.31	28.223	9.656	-1.32027	0.0052681	0.000158412
	evm.TU.original_scaffold_1667.46	8.436	2.83	-1.31776	0.0080461	0.000277727
	evm.TU.original_scaffold_203.343	211.203	74.75	-1.31742	0.00108715	2.18352e-05
	evm.TU.fragScaff_scaffold_101.202	31.15	10.723	-1.31259	4.94089e-05	5.54154e-07
	evm.TU.original_scaffold_1637.11	11.303	3.976	-1.31079	0.00396393	0.000110097
	evm.TU.fragScaff_scaffold_101.481	57.736	20.573	-1.3107	0.00335382	8.93356e-05
	evm.TU.fragScaff_scaffold_92.895	112.37	39.28	-1.31015	0.03517	0.00221469
	evm.TU.original_scaffold_171.268	75.05	25.083	-1.30951	0.00124372	2.63122e-05
	evm.TU.original_scaffold_1962.721	19.06	6.016	-1.30663	0.0377258	0.00244388
	evm.TU.original_scaffold_909.342	30.54	10.476	-1.30629	0.0188135	0.000924878
	evm.TU.original_scaffold_1720.59	30.413	10.643	-1.30309	0.0213977	0.00110267
	evm.TU.original_scaffold_463.148	16.396	5.193	-1.30225	0.0112171	0.000444154
	evm.TU.original_scaffold_931.674	1.633	0.533	-1.30041	0.0394536	0.0026233
	BGI_novel_G000292	5.303	1.843	-1.30036	0.0150131	0.000668551
	evm.TU.original_scaffold_2315.54	5.706	1.98	-1.29969	0.000578521	1.01145e-05
	evm.TU.fragScaff_scaffold_86.5	37.863	13.27	-1.29661	0.0391916	0.00259824
	evm.TU.original_scaffold_2468.211	10.963	3.983	-1.29593	0.00123578	2.60498e-05
	evm.TU.original_scaffold_1853.66	5.443	1.803	-1.28782	0.021824	0.00112798
	evm.TU.original_scaffold_2315.77	14.186	5.05	-1.28335	0.0050352	0.000150253
	evm.TU.fragScaff_scaffold_113.428	356.993	122.583	-1.28024	0.00382159	0.000105558
	BGI_novel_G001148	22.18	7.7	-1.27823	0.000363754	5.80302e-06
	evm.TU.original_scaffold_130.4	14.846	5.306	-1.2781	0.0170028	0.000801387
	evm.TU.original_scaffold_2402.19	12.353	4.376	-1.27315	0.000104186	1.34324e-06
	evm.TU.fragScaff_scaffold_8.97	3.986	1.39	-1.27289	0.0319019	0.00193319
	evm.TU.original_scaffold_815.122	23.52	7.62	-1.27078	0.0451523	0.00318996
	evm.TU.fragScaff_scaffold_70.203	7.796	2.78	-1.27078	0.000108219	1.41179e-06
	evm.TU.original_scaffold_868.153	4.14	1.366	-1.26922	0.0435168	0.00303097
	evm.TU.original_scaffold_968.66	66.036	23.646	-1.26628	0.0132267	0.000560157
	evm.TU.fragScaff_scaffold_113.585	1.353	0.463	-1.26465	0.0258303	0.00143387
	evm.TU.fragScaff_scaffold_107.590	15	5.153	-1.26297	0.00424513	0.000120668
	evm.TU.original_scaffold_1962.851	40.983	14.91	-1.26071	0.0474924	0.00343034
	evm.TU.original_scaffold_968.33	13.063	4.643	-1.26013	0.0272756	0.00155479
	evm.TU.original_scaffold_203.224	38.993	13.473	-1.26006	0.011263	0.000447262
	evm.TU.fragScaff_scaffold_68.1	123.663	41.13	-1.25548	0.032447	0.00198364
	evm.TU.fragScaff_scaffold_109.65	15.103	5.51	-1.25333	0.00655657	0.000209985
	evm.TU.fragScaff_scaffold_3.474	2.33	0.843	-1.25269	0.0426115	0.00292456
	evm.TU.fragScaff_scaffold_101.544	13.1	4.813	-1.24943	0.000280172	4.20167e-06
	evm.TU.fragScaff_scaffold_72.238	11.856	3.903	-1.2478	0.0336798	0.00208478
	evm.TU.original_scaffold_195.393	2.646	0.93	-1.24763	0.0237194	0.00126768
	evm.TU.original_scaffold_931.316	21.866	7.703	-1.24753	0.0449716	0.00317257
	evm.TU.fragScaff_scaffold_15.162	7.826	2.8	-1.24577	0.0168088	0.0007871
	evm.TU.fragScaff_scaffold_3.480	8.016	3.003	-1.24295	0.00117906	2.40809e-05
	evm.TU.fragScaff_scaffold_107.158	5.073	1.8	-1.24099	0.00344487	9.24415e-05
	evm.TU.original_scaffold_171.728	24.59	8.59	-1.23981	0.0152031	0.000679339
	evm.TU.original_scaffold_2438.206	4.376	1.58	-1.23974	0.010747	0.000413203
	evm.TU.original_scaffold_1005.481	2.006	0.703	-1.23928	0.0173491	0.000826336
	evm.TU.fragScaff_scaffold_22.28_evm.TU.fragScaff_scaffold_22.29_evm.TU.fragScaff_scaffold_22.30	132.786	48.876	-1.23739	0.0494871	0.00366719
	evm.TU.fragScaff_scaffold_101.659	11.47	4.196	-1.23732	2.41044e-05	2.21319e-07
	BGI_novel_G000680	25.48	9.516	-1.23695	0.0117025	0.000475459
	evm.TU.fragScaff_scaffold_101.729	11.3	4.06	-1.23408	0.0481566	0.00351516
	evm.TU.original_scaffold_1839.70	22.51	8.13	-1.23024	0.00125728	2.67808e-05
	evm.TU.fragScaff_scaffold_87.51	8.95	3.2	-1.22997	0.0451882	0.00319645
	evm.TU.fragScaff_scaffold_101.183	13.536	4.816	-1.22977	0.0366858	0.00235225
	evm.TU.fragScaff_scaffold_16.875	152.046	57.173	-1.22693	0.00400865	0.000111492
	evm.TU.fragScaff_scaffold_124.165	3.03	1.083	-1.22651	0.0284934	0.00165386
	evm.TU.fragScaff_scaffold_124.511	289.003	103.103	-1.22515	0.00731895	0.000245546
	evm.TU.fragScaff_scaffold_92.408	12.4	4.61	-1.22464	7.07412e-05	8.60618e-07
	evm.TU.original_scaffold_848.159	8.033	2.93	-1.22275	0.0485329	0.00356491
	evm.TU.original_scaffold_1637.50	50.736	19.083	-1.22178	0.00549516	0.000168183
	evm.TU.original_scaffold_203.633	12.38	4.626	-1.22079	0.000685955	1.24652e-05
	BGI_novel_G000528	196.103	74.156	-1.21764	0.0183403	0.000892495
	evm.TU.fragScaff_scaffold_124.448	2.763	0.826	-1.21683	0.0405374	0.00271862
	BGI_novel_G000353	10.393	3.82	-1.2163	0.00903715	0.000327173
	evm.TU.fragScaff_scaffold_16.668	47.373	18.406	-1.21608	0.000528382	9.09282e-06
	evm.TU.original_scaffold_2507.105	114.923	43.433	-1.21476	0.023582	0.00125944
	evm.TU.original_scaffold_1666.76	11.12	4.123	-1.21185	0.0483439	0.00354363
	evm.TU.fragScaff_scaffold_16.497	12.393	4.593	-1.2081	0.0499618	0.00371956
	evm.TU.original_scaffold_888.427	23.42	8.703	-1.20652	0.0217681	0.00112342
	evm.TU.original_scaffold_2315.110	33.17	12.7	-1.20297	0.00185387	4.2767e-05
	evm.TU.fragScaff_scaffold_33.35	14.593	5.573	-1.20259	3.39201e-09	8.69448e-12
	evm.TU.original_scaffold_2795.6	13.146	4.84	-1.20192	0.00802684	0.000276067
	evm.TU.fragScaff_scaffold_92.617	30.083	11.61	-1.19811	0.0145364	0.000639539
	evm.TU.fragScaff_scaffold_92.1337	37.756	14.413	-1.19744	0.0179196	0.000866795
	evm.TU.fragScaff_scaffold_16.805	21.48	8.226	-1.19359	0.0415445	0.00280206
	evm.TU.fragScaff_scaffold_92.835	30.306	11.556	-1.19353	0.0418101	0.00283597
	evm.TU.fragScaff_scaffold_107.1037	34.566	13.36	-1.19097	0.00184077	4.22534e-05
	evm.TU.fragScaff_scaffold_101.538	4.456	1.696	-1.18587	0.043998	0.00308315
	evm.TU.original_scaffold_203.603	3.456	1.23	-1.18484	0.0452349	0.00320152
	evm.TU.original_scaffold_171.29	111.546	41.776	-1.1842	0.000233942	3.43677e-06
	evm.TU.original_scaffold_883.43	54.933	21.033	-1.18229	0.0470638	0.00338318
	evm.TU.original_scaffold_2522.106	32.796	12.54	-1.18225	2.81639e-07	1.24986e-09
	BGI_novel_G001020	11	4.226	-1.17892	0.0262287	0.00147268
	evm.TU.original_scaffold_1975.2	6.233	2.356	-1.17872	0.00941187	0.000342426
	evm.TU.original_scaffold_2136.246	3.683	1.38	-1.1754	0.0227589	0.00119894
	evm.TU.original_scaffold_2438.254	182.163	71.06	-1.1745	0.0202868	0.00102524
	evm.TU.fragScaff_scaffold_3.158	12.46	4.756	-1.17432	0.0152551	0.00068307
	evm.TU.original_scaffold_2293.27	46.636	16.933	-1.17259	0.0129381	0.000543753
	evm.TU.original_scaffold_571.534	8.936	3.44	-1.17011	0.00941494	0.000343259
	evm.TU.fragScaff_scaffold_11.15_evm.TU.fragScaff_scaffold_11.16	15.523	6.486	-1.16977	0.00699943	0.000229753
	evm.TU.original_scaffold_1962.738	29.21	10.713	-1.16651	0.011403	0.000455372
	evm.TU.original_scaffold_571.111	17.08	6.5	-1.16463	0.00180516	4.12978e-05
	evm.TU.fragScaff_scaffold_54.53	153.643	59.416	-1.163	0.0461916	0.00330104
	evm.TU.original_scaffold_2278.268	5.673	2.21	-1.16248	0.0164568	0.000759085
	evm.TU.original_scaffold_848.51	13.063	4.81	-1.1619	0.0113131	0.000449686
	evm.TU.fragScaff_scaffold_16.874	21.666	8.503	-1.16142	0.0243431	0.00131938
	evm.TU.original_scaffold_683.59	11.103	4.243	-1.16117	0.00414406	0.000116843
	evm.TU.original_scaffold_2029.74	32.28	12.613	-1.15837	0.0429835	0.00295338
	evm.TU.fragScaff_scaffold_107.157	40.06	15.75	-1.15742	0.0118472	0.000484697
	evm.TU.fragScaff_scaffold_16.864	11.08	4.206	-1.15713	0.0435168	0.00303263
	evm.TU.fragScaff_scaffold_92.433	61.02	24.163	-1.15658	0.0164256	0.000756586
	evm.TU.original_scaffold_2461.66	2.333	0.856	-1.15606	0.0347397	0.00218494
	evm.TU.fragScaff_scaffold_92.87	29.596	11.623	-1.1528	0.00876907	0.00031233
	evm.TU.original_scaffold_1591.195	7.516	2.823	-1.15207	0.049081	0.00362207
	evm.TU.fragScaff_scaffold_113.391	9.173	3.423	-1.14903	0.0147672	0.000652515
	evm.TU.fragScaff_scaffold_97.6	6.24	2.496	-1.14795	0.0282831	0.00163386
	evm.TU.fragScaff_scaffold_16.1012	52.696	20.906	-1.14749	0.00154041	3.41804e-05
	evm.TU.fragScaff_scaffold_71.25	5.453	2.146	-1.14265	0.011263	0.000446937
	evm.model.BG.7.p	3.096	1.186	-1.14052	0.0203598	0.00102971
	evm.TU.original_scaffold_1962.786	55.436	21.976	-1.13971	1.17241e-07	4.89235e-10
	evm.TU.fragScaff_scaffold_56.188	82.37	32.79	-1.13964	0.00363911	9.92648e-05
	BGI_novel_G000687	31.263	12.44	-1.13506	0.0367155	0.00236268
	evm.TU.original_scaffold_755.1	25.29	9.823	-1.13293	0.000112418	1.47653e-06
	evm.TU.fragScaff_scaffold_113.551	3.976	1.523	-1.13148	0.0326268	0.00200087
	evm.TU.original_scaffold_195.309	4.446	1.736	-1.12926	0.0283808	0.00164276
	evm.TU.fragScaff_scaffold_93.66	68.713	26.92	-1.12856	0.000428187	7.02751e-06
	evm.TU.original_scaffold_747.53	3.746	1.466	-1.12653	0.00307875	8.11531e-05
	evm.TU.original_scaffold_909.374	74.566	29.746	-1.1264	2.43637e-05	2.24632e-07
	evm.TU.original_scaffold_1671.13	15.27	5.77	-1.12374	0.0435708	0.0030404
	evm.TU.original_scaffold_2438.72	6.626	2.636	-1.12326	0.0367155	0.00236398
	evm.TU.original_scaffold_571.629	47.703	19.083	-1.12264	0.00235509	5.79334e-05
	evm.TU.original_scaffold_2461.119	346.416	140.056	-1.12238	0.0360422	0.00227789
	evm.TU.original_scaffold_1554.11	52.57	20.653	-1.12222	0.00052619	9.01844e-06
	evm.TU.original_scaffold_195.219	56.9	22.993	-1.11919	0.0386333	0.0025254
	evm.TU.fragScaff_scaffold_35.11	9.546	3.203	-1.11679	0.0467129	0.00335259
	evm.TU.fragScaff_scaffold_83.110	2.17	0.85	-1.11638	0.0237262	0.00126986
	evm.TU.original_scaffold_2136.239	50.853	19.973	-1.11517	0.00121056	2.54718e-05
	evm.TU.fragScaff_scaffold_101.564	5.75	2.296	-1.1102	6.6937e-05	7.98973e-07
	evm.TU.original_scaffold_571.173	2.866	1.146	-1.10449	0.025982	0.00144332
	evm.TU.original_scaffold_348.29	28.806	11.72	-1.10092	0.0245158	0.00134401
	evm.TU.original_scaffold_2468.157	241.006	98.926	-1.09339	0.021389	0.00110141
	evm.TU.fragScaff_scaffold_101.423	6.003	2.446	-1.08919	0.00335153	8.91125e-05
	evm.TU.fragScaff_scaffold_101.582	5.903	2.373	-1.0884	0.00978913	0.000364113
	evm.TU.original_scaffold_2513.61	179.586	75.1	-1.08194	0.0342634	0.00214187
	evm.TU.fragScaff_scaffold_32.137	23.216	9.576	-1.0817	0.0411071	0.00276469
	evm.TU.fragScaff_scaffold_54.182	9.873	4.096	-1.07799	0.0223215	0.00116821
	evm.TU.fragScaff_scaffold_101.281	3.943	1.56	-1.07664	0.0338844	0.00210495
	evm.TU.original_scaffold_909.164	17.666	7.276	-1.07415	0.0111021	0.000438734
	evm.TU.original_scaffold_1591.288	43.473	17.956	-1.07381	0.0184218	0.000899385
	evm.TU.fragScaff_scaffold_92.1338	261.656	109.43	-1.07246	0.0173103	0.000823297
	evm.TU.fragScaff_scaffold_92.491	59.546	24.633	-1.07124	0.00147492	3.22756e-05
	evm.TU.fragScaff_scaffold_45.294	62.81	26.326	-1.06881	5.22134e-05	5.93266e-07
	evm.TU.original_scaffold_1472.31	27.933	12.286	-1.06751	0.0234579	0.00125102
	evm.TU.fragScaff_scaffold_54.92	58.95	25.276	-1.0652	0.0321769	0.0019587
	evm.TU.original_scaffold_571.416	17.586	7.09	-1.06462	0.00156882	3.49307e-05
	evm.TU.original_scaffold_848.258	4.786	1.946	-1.06428	0.026824	0.00151981
	evm.TU.fragScaff_scaffold_54.91	81.54	34.103	-1.06319	0.00475452	0.000138967
	evm.TU.fragScaff_scaffold_16.107	99.876	41.54	-1.06256	0.012851	0.000538345
	evm.TU.fragScaff_scaffold_3.43	18.333	7.693	-1.06201	0.0302748	0.00179409
	evm.TU.fragScaff_scaffold_41.121	17.526	7.373	-1.05941	0.043998	0.00308368
	evm.TU.fragScaff_scaffold_22.241	231	98.346	-1.05672	0.0387628	0.00254968
	evm.TU.original_scaffold_2676.45	8.543	3.55	-1.05454	0.00607574	0.000190601
	evm.TU.original_scaffold_169.51	67.76	28.843	-1.05024	0.00714424	0.000237239
	evm.TU.original_scaffold_1667.101	4.163	1.76	-1.0496	0.00513134	0.000153318
	evm.TU.fragScaff_scaffold_92.377	35.766	15.326	-1.043	0.0309659	0.00185874
	evm.TU.original_scaffold_2206.124	8.803	3.736	-1.0404	0.0169304	0.00079668
	evm.TU.original_scaffold_2561.213	9.133	3.87	-1.03586	0.00725698	0.000242649
	evm.TU.fragScaff_scaffold_113.331	7.783	3.333	-1.03344	0.0138056	0.000595641
	evm.TU.original_scaffold_1801.29	7.456	3.143	-1.03096	0.00697548	0.000228433
	evm.TU.original_scaffold_2479.40	31.52	12.926	-1.03085	0.0153745	0.000690182
	evm.TU.fragScaff_scaffold_107.56	4.273	1.796	-1.0289	0.0297228	0.00175114
	evm.TU.original_scaffold_1212.30	4.243	1.766	-1.02588	0.0462069	0.0033039
	evm.TU.fragScaff_scaffold_10.91	21.69	9.043	-1.02156	0.00886186	0.000317331
	evm.TU.original_scaffold_463.60	8.11	3.613	-1.01082	0.00443203	0.000127167
	evm.TU.original_scaffold_2553.1	6.12	2.643	-1.01078	0.00829264	0.000289651
	evm.TU.original_scaffold_888.136	32.923	14.233	-1.01066	0.000985029	1.93697e-05
	evm.TU.original_scaffold_2323.76	9.446	4.033	-1.00905	0.00454635	0.000131839
	evm.TU.fragScaff_scaffold_107.448	19.56	8.573	-1.00547	0.0284934	0.00165323
	evm.TU.original_scaffold_931.314	7.346	3.203	-1.00461	0.0492936	0.0036453
	evm.TU.fragScaff_scaffold_83.94	18.22	7.966	-1.00292	0.0281114	0.00161749
	evm.TU.fragScaff_scaffold_2.370	36.89	16.523	-1.00282	0.0486069	0.00357964
	evm.TU.original_scaffold_868.121	8.47	3.696	-1.00163	0.00947433	0.000345786
Up-regulated	evm.TU.fragScaff_scaffold_124.241	54.253	94.883	1.00235	0.016771	0.000779555
	evm.TU.fragScaff_scaffold_92.1109	121.06	214.1	1.0033	0.0168042	0.000783671
	evm.TU.original_scaffold_203.124	17.283	31.166	1.00412	0.000868095	1.64061e-05
	evm.TU.fragScaff_scaffold_101.391	55.046	97.22	1.00441	0.0210873	0.00108112
	BGI_novel_G000621	17.456	31.793	1.00543	0.0381579	0.00248021
	evm.TU.original_scaffold_909.367_evm.TU.original_scaffold_909.368	63.61	112.916	1.0061	1.0793e-07	4.4181e-10
	evm.TU.fragScaff_scaffold_16.938	12.73	23.61	1.00861	0.0229555	0.00121281
	evm.TU.original_scaffold_1471.3	42.366	74.023	1.00909	0.0418531	0.00284647
	evm.TU.original_scaffold_2281.6	111.806	197.923	1.01338	0.000661533	1.18949e-05
	evm.TU.original_scaffold_2583.3	1.16	2.12	1.01437	0.0293938	0.00172801
	evm.TU.fragScaff_scaffold_107.404	407.643	718.55	1.01501	0.014878	0.000659687
	evm.TU.original_scaffold_888.478	5.12	9.943	1.01561	0.0397109	0.00264496
	evm.TU.original_scaffold_909.416	86.566	152.73	1.01566	0.00662703	0.000214927
	BGI_novel_G000705	2.05	3.69	1.01809	0.0410748	0.00276095
	evm.TU.original_scaffold_2141.11	40.616	73	1.02354	4.11576e-07	1.95246e-09
	evm.TU.original_scaffold_1472.261	19.7	35.106	1.02439	0.0121093	0.000499863
	evm.TU.fragScaff_scaffold_33.40	158.966	283.95	1.02785	0.000573693	1.00082e-05
	evm.TU.original_scaffold_2315.32	7.043	13.113	1.03182	0.0472947	0.00340674
	evm.TU.original_scaffold_273.64	9.83	17.933	1.03203	0.00208682	4.93383e-05
	evm.TU.fragScaff_scaffold_35.109	74.06	132.216	1.03315	0.0498993	0.00371109
	evm.TU.fragScaff_scaffold_92.1417	26.096	49.12	1.03436	0.00031372	4.84864e-06
	evm.TU.original_scaffold_203.305_evm.TU.original_scaffold_203.306	168.496	302.41	1.03921	0.00421396	0.000119455
	evm.TU.fragScaff_scaffold_16.1032	315.443	564.816	1.03952	0.00028392	4.26873e-06
	evm.TU.original_scaffold_1639.230	93.223	168.41	1.04007	0.00867444	0.000307301
	evm.TU.fragScaff_scaffold_92.885	243.136	437.043	1.0411	0.0434606	0.00301758
	evm.TU.fragScaff_scaffold_72.145	16.996	30.983	1.04258	0.00163801	3.67846e-05
	evm.TU.original_scaffold_931.467	14.28	25.93	1.04365	0.0188155	0.000927105
	evm.TU.original_scaffold_2136.2	25.94	47.21	1.04411	0.00020066	2.88642e-06
	evm.TU.fragScaff_scaffold_113.383	64.603	117.95	1.04505	0.011224	0.000444856
	evm.TU.original_scaffold_2591.54	16.67	30.213	1.04713	0.0223215	0.00116794
	evm.TU.original_scaffold_868.108	102.226	187.283	1.05583	0.0184218	0.000899595
	evm.TU.fragScaff_scaffold_87.38	6.15	10.05	1.05774	0.00748805	0.000252953
	evm.TU.original_scaffold_815.111	27.336	50.48	1.05916	0.00297486	7.75042e-05
	evm.TU.original_scaffold_888.554	10.386	19.643	1.06274	0.00428166	0.000122034
	evm.TU.original_scaffold_883.78	17.08	31.56	1.06358	0.0476655	0.00345196
	evm.TU.fragScaff_scaffold_107.108	46.17	84.83	1.065	0.0287934	0.00167349
	evm.TU.fragScaff_scaffold_107.630	42.25	77.4	1.06551	0.0245139	0.00133828
	evm.TU.original_scaffold_1472.173	19.31	36.136	1.07086	0.00031372	4.84881e-06
	evm.TU.fragScaff_scaffold_6.61	65.443	126.103	1.07155	0.00547376	0.000166481
	evm.TU.fragScaff_scaffold_113.483	29.776	55.853	1.07254	7.52406e-05	9.26871e-07
	evm.TU.original_scaffold_2479.114	32.41	60.453	1.07333	0.0184173	0.000897051
	evm.TU.original_scaffold_2380.102	278.886	513.896	1.07464	0.0477563	0.00347308
	evm.TU.original_scaffold_956.52	241.873	445.756	1.07563	0.000544222	9.45241e-06
	evm.TU.fragScaff_scaffold_45.340	20.823	39.11	1.07597	0.000666228	1.20287e-05
	evm.TU.original_scaffold_2438.191	45.463	84.163	1.07642	0.0080101	0.000274879
	evm.TU.original_scaffold_203.763	200.186	399.906	1.07681	0.0420769	0.00287166
	evm.TU.fragScaff_scaffold_72.208	86.623	161.846	1.07725	1.23922e-06	7.34839e-09
	evm.TU.fragScaff_scaffold_129.149	3.346	6.773	1.07802	0.0432741	0.00299575
	BGI_novel_G001222	48.563	90.73	1.07823	0.00343912	9.19678e-05
	evm.TU.original_scaffold_171.127	18.506	34.716	1.07903	0.0299087	0.00176551
	evm.TU.original_scaffold_994.31	50.583	94.73	1.08073	0.0163334	0.000751713
	evm.TU.original_scaffold_571.123	226.506	426.58	1.08146	3.35548e-07	1.56612e-09
	evm.TU.original_scaffold_1043.35	203.51	378.423	1.08441	0.0397298	0.00264926
	evm.TU.fragScaff_scaffold_56.108	7.493	13.736	1.08456	0.0195655	0.000976814
	evm.TU.fragScaff_scaffold_113.563	25.59	47.963	1.08512	0.00102288	2.02314e-05
	evm.TU.original_scaffold_171.214	4.85	9.156	1.08525	0.0450572	0.00318033
	evm.TU.fragScaff_scaffold_102.126	81.47	155.6	1.0896	0.000113114	1.49295e-06
	evm.TU.fragScaff_scaffold_2.293	28.006	52.583	1.09025	0.000118887	1.58279e-06
	evm.TU.fragScaff_scaffold_72.209	91.273	172.95	1.091	2.10295e-06	1.40792e-08
	evm.TU.original_scaffold_2136.28_evm.TU.original_scaffold_2136.29	2.67	5.37	1.09472	0.0386333	0.00252737
	evm.TU.original_scaffold_1005.483	7.953	15.023	1.09552	0.0364702	0.00233424
	evm.TU.fragScaff_scaffold_110.488	56.206	106.503	1.09613	6.86379e-05	8.27556e-07
	evm.TU.original_scaffold_2278.265	35.176	66.956	1.09845	4.07642e-08	1.52833e-10
	evm.TU.fragScaff_scaffold_87.76	77.06	143.716	1.09896	0.0308384	0.00184533
	evm.TU.original_scaffold_1472.136	324.596	608.85	1.10221	0.00716772	0.000238293
	evm.TU.original_scaffold_171.331	15.846	30.426	1.10626	3.9271e-06	2.86956e-08
	evm.TU.fragScaff_scaffold_3.70	3.676	7.053	1.1068	0.00822457	0.000286886
	evm.TU.fragScaff_scaffold_113.171	13.883	26.696	1.11117	4.07144e-05	4.29901e-07
	BGI_novel_G001224	40.843	77.883	1.11408	0.00140506	3.02094e-05
	evm.TU.fragScaff_scaffold_92.286	21.283	42.463	1.11515	0.00640221	0.000203046
	evm.TU.original_scaffold_931.207	5.463	10.506	1.12038	0.043231	0.00298204
	evm.TU.fragScaff_scaffold_124.271	55.726	107.233	1.12125	0.0182148	0.00088499
	BGI_novel_G000050	1.356	2.676	1.12193	0.00863941	0.000305729
	evm.TU.original_scaffold_195.283	25.983	49.686	1.12219	0.00660024	0.000212862
	evm.TU.fragScaff_scaffold_119.27	51.356	101.466	1.12291	0.000674881	1.22124e-05
	evm.TU.original_scaffold_848.308	13.956	26.743	1.12449	0.00153393	3.39779e-05
	evm.TU.original_scaffold_463.72	40.36	82.42	1.12515	0.0245097	0.00133524
	evm.TU.original_scaffold_771.47	120.793	231.003	1.12586	0.000164	2.29007e-06
	evm.TU.fragScaff_scaffold_16.568	39.136	75.896	1.12748	0.0261678	0.00146561
	evm.TU.original_scaffold_203.180	17.26	33.97	1.1289	0.0238887	0.00128222
	evm.TU.original_scaffold_203.174	98.806	190.433	1.12899	0.0492742	0.00364198
	evm.TU.fragScaff_scaffold_124.357	7.98	15.9	1.13055	0.0385158	0.00251379
	evm.TU.original_scaffold_171.309	45.03	94.64	1.13191	0.010448	0.000397404
	evm.TU.original_scaffold_1005.82	13.776	26.906	1.13222	0.00262474	6.66754e-05
	BGI_novel_G000450	30.776	59.07	1.13262	0.0195655	0.00097675
	evm.TU.original_scaffold_1720.73	34.886	67.58	1.13382	0.0477411	0.00346409
	evm.TU.original_scaffold_203.760	2.763	5.553	1.13573	0.00430981	0.000123001
	evm.TU.original_scaffold_1853.124	102.663	197.776	1.13848	0.00948923	0.000346693
	evm.TU.original_scaffold_1853.30	31.973	62.106	1.13946	0.000178688	2.53619e-06
	evm.TU.original_scaffold_1082.127	12.42	24.11	1.13967	0.000431336	7.12493e-06
	evm.TU.original_scaffold_2438.122	43.686	87.193	1.13986	0.0475168	0.00343612
	BGI_novel_G000447	53.333	103.566	1.14149	0.0179196	0.000867219
	evm.TU.original_scaffold_2343.12	161.83	314.293	1.1423	0.0164568	0.000759282
	evm.TU.fragScaff_scaffold_8.110	9.28	18.086	1.14364	0.0150096	0.000667821
	evm.TU.original_scaffold_883.51	76.04	147.116	1.15088	0.0210953	0.00108305
	evm.TU.fragScaff_scaffold_107.571	5.36	11.1	1.15128	0.00966435	0.00035568
	evm.TU.original_scaffold_1082.48	64.416	125.076	1.15142	0.0122241	0.000506005
	evm.TU.fragScaff_scaffold_124.782	141.426	276.906	1.15193	0.0204188	0.00103544
	BGI_novel_G000547	109.266	214.276	1.15456	0.0366232	0.00234543
	evm.TU.original_scaffold_747.27	131.573	256.526	1.15513	0.00215351	5.16566e-05
	evm.TU.fragScaff_scaffold_56.208	1414.24	2805.22	1.1553	0.000226808	3.30593e-06
	evm.TU.original_scaffold_203.69	16.083	32.28	1.15816	7.63512e-07	4.14778e-09
	evm.TU.original_scaffold_203.566	17.373	33.293	1.16024	0.00741895	0.000250051
	BGI_novel_G000537	51.253	101.476	1.16768	0.028318	0.00163805
	evm.TU.fragScaff_scaffold_110.427	23.983	51.926	1.17079	0.0303359	0.00180119
	evm.TU.fragScaff_scaffold_129.83	62.626	125.053	1.17098	4.36039e-05	4.73756e-07
	evm.TU.fragScaff_scaffold_22.170	10.5	21.173	1.17216	0.0233148	0.00124249
	evm.TU.fragScaff_scaffold_48.64	83.23	174.116	1.1744	0.0068097	0.000221962
	BGI_novel_G000222	1.153	2.423	1.17639	0.0420761	0.00286689
	evm.TU.fragScaff_scaffold_124.575	168.843	345.05	1.17766	1.19273e-05	1.00387e-07
	evm.TU.original_scaffold_1839.38	13.966	27.506	1.17876	1.17328e-06	6.82271e-09
	evm.TU.fragScaff_scaffold_16.910	24.283	48.87	1.17962	0.00881415	0.00031461
	evm.TU.original_scaffold_2281.7	28.916	57.206	1.1802	0.0332568	0.00204841
	evm.TU.original_scaffold_171.587	15.79	30.333	1.18078	0.000697898	1.2709e-05
	evm.TU.original_scaffold_2281.84	86.236	173.446	1.18292	3.48389e-05	3.532e-07
	evm.TU.fragScaff_scaffold_124.311	2.09	4.243	1.18319	0.00137825	2.94748e-05
	evm.TU.original_scaffold_171.996	1.79	3.443	1.18663	0.0152067	0.00068008
	BGI_novel_G000445	24.726	49.55	1.18816	0.00252453	6.38094e-05
	evm.TU.original_scaffold_1220.15	112.753	227.84	1.18928	0.0473935	0.00341776
	evm.TU.fragScaff_scaffold_2.27	186.033	372.173	1.18992	0.00706481	0.00023244
	evm.TU.original_scaffold_2278.137	28.976	58.77	1.19088	0.0113997	0.000454342
	evm.TU.original_scaffold_2380.217	97.843	196.003	1.19094	0.0115894	0.000465543
	evm.TU.original_scaffold_1005.307	1.166	2.443	1.19355	0.0479587	0.00349705
	evm.TU.fragScaff_scaffold_119.28	50.5	102.626	1.1954	1.51152e-07	6.53434e-10
	evm.TU.fragScaff_scaffold_32.194	48.38	98.036	1.19551	0.028237	0.00162604
	evm.TU.original_scaffold_747.5	8.403	17.246	1.19713	0.00359271	9.78619e-05
	evm.TU.original_scaffold_2438.43	15.48	31.946	1.1991	1.34008e-06	8.04896e-09
	evm.TU.original_scaffold_1666.50	5.036	10.84	1.19937	0.010268	0.000389289
	evm.TU.original_scaffold_196.173	7.436	15.336	1.19964	0.0138878	0.000601437
	evm.model.BG.102.p	43.193	87.976	1.20011	0.000579966	1.01687e-05
	evm.TU.original_scaffold_1005.8	3.7	7.583	1.20128	0.000268862	3.98063e-06
	evm.TU.original_scaffold_1591.105	1.856	3.853	1.20351	0.0243436	0.00132247
	evm.TU.original_scaffold_848.28	25.536	51.3	1.20441	0.00648592	0.000206715
	evm.TU.original_scaffold_931.546	25.32	50.36	1.2064	0.000447477	7.41258e-06
	evm.TU.original_scaffold_808.89	12.68	26.01	1.20755	0.0307222	0.00183118
	evm.TU.fragScaff_scaffold_96.83	4.61	9.88	1.21028	0.00705639	0.000231892
	evm.TU.original_scaffold_463.35	86.386	176.303	1.2106	0.0293938	0.00172951
	evm.TU.original_scaffold_2331.82	8.71	18.203	1.21239	0.0188135	0.000924849
	evm.TU.original_scaffold_1207.146	0.98	2.1	1.21858	0.0463947	0.0033191
	evm.TU.fragScaff_scaffold_129.88	213.6	440.103	1.22061	6.02316e-06	4.63581e-08
	evm.TU.fragScaff_scaffold_45.344	0.916	1.94	1.22314	0.0201465	0.00101661
	BGI_novel_G001280	182.863	380.64	1.22761	6.25018e-09	1.81726e-11
	evm.TU.original_scaffold_1853.63	7.966	16.486	1.228	0.0135342	0.000580431
	evm.TU.fragScaff_scaffold_123.39	120.013	248.853	1.22871	1.17328e-06	6.77994e-09
	evm.TU.fragScaff_scaffold_124.157	47.313	103.02	1.22894	0.00180004	4.10429e-05
	evm.TU.original_scaffold_931.270	126.316	259.526	1.23013	2.15557e-05	1.96269e-07
	evm.TU.original_scaffold_171.826	26.006	57.89	1.23351	0.00125728	2.67678e-05
	evm.TU.original_scaffold_2522.90	299.36	651.416	1.23814	0.0205981	0.00104886
	evm.TU.fragScaff_scaffold_92.675	2.023	4.4	1.24032	0.031627	0.00190689
	evm.TU.fragScaff_scaffold_87.37	7.173	14.946	1.24251	1.17435e-05	9.83907e-08
	evm.TU.original_scaffold_2011.70	6.516	13.796	1.24288	0.0404755	0.00271292
	evm.TU.original_scaffold_907.25	3.996	8.9	1.24347	0.0106601	0.000407825
	evm.TU.fragScaff_scaffold_16.911	71.93	146.44	1.2455	0.00524748	0.00015739
	evm.TU.original_scaffold_1472.325	5.203	11.206	1.24863	0.0147971	0.000654402
	evm.TU.original_scaffold_2136.74	1467.38	3338.41	1.25114	0.0109327	0.000425783
	evm.TU.original_scaffold_171.168	5.953	12.89	1.25712	0.00105636	2.11362e-05
	evm.TU.original_scaffold_931.359	9.65	20.516	1.25765	0.0241995	0.00130815
	evm.TU.original_scaffold_2522.104	81.56	171.696	1.26103	0.00172749	3.91245e-05
	BGI_novel_G000634	81.546	173.436	1.26204	1.8429e-05	1.64533e-07
	evm.TU.fragScaff_scaffold_15.10	8.5	18.013	1.26422	1.23511e-08	3.82738e-11
	evm.TU.original_scaffold_771.44	15.193	34.3	1.26433	0.00353535	9.60288e-05
	evm.TU.fragScaff_scaffold_101.547	12.21	25.913	1.2645	0.000532996	9.19626e-06
	evm.TU.original_scaffold_2092.11	12.97	27.54	1.26663	0.00709308	0.000234712
	evm.TU.original_scaffold_348.26	7.473	15.99	1.2687	0.000959505	1.86108e-05
	evm.TU.fragScaff_scaffold_110.183	386.586	818.143	1.27086	1.69913e-11	2.83525e-14
	evm.TU.fragScaff_scaffold_107.250	68.75	149.92	1.27498	0.000193903	2.77438e-06
	evm.TU.fragScaff_scaffold_101.209	26.056	55.826	1.27863	0.00893511	0.000322346
	evm.TU.fragScaff_scaffold_107.1027	3.9	8.403	1.27961	0.00119107	2.44488e-05
	BGI_novel_G000629	29.93	65.263	1.28043	0.0361479	0.00229205
	evm.TU.fragScaff_scaffold_56.240	18.783	40.976	1.28235	0.00232413	5.7083e-05
	evm.TU.original_scaffold_273.138	178.32	387.276	1.28463	0.0331592	0.0020386
	evm.TU.fragScaff_scaffold_123.36	309.236	681.186	1.29078	9.22243e-06	7.40928e-08
	evm.TU.original_scaffold_888.481	3.026	6.76	1.29709	0.0120867	0.000498467
	evm.TU.original_scaffold_1570.82	13.433	27.73	1.29765	1.8429e-05	1.65156e-07
	evm.TU.fragScaff_scaffold_16.365	78.59	172.263	1.30105	0.00940483	0.00034181
	evm.TU.fragScaff_scaffold_45.192	25.916	57.1	1.30982	0.018719	0.000915218
	evm.TU.fragScaff_scaffold_45.386	50.693	117.086	1.31014	0.000394901	6.43589e-06
	BGI_novel_G000635	67.243	147.46	1.31026	6.86379e-05	8.29779e-07
	evm.TU.original_scaffold_203.290	15.356	33.676	1.31138	0.00217919	5.24691e-05
	evm.TU.original_scaffold_2323.265	40.53	89.88	1.31818	0.0118472	0.000484966
	evm.TU.fragScaff_scaffold_101.71	17.583	39.513	1.32152	0.00657318	0.000211487
	evm.TU.fragScaff_scaffold_124.651	124.293	275.563	1.32425	0.00033987	5.344e-06
	evm.TU.original_scaffold_956.121	88.216	194.763	1.32743	0.00351225	9.47295e-05
	evm.TU.original_scaffold_171.217	8.826	20.253	1.33148	0.00806871	0.000279668
	evm.TU.fragScaff_scaffold_72.423	3.953	8.996	1.34363	4.84448e-05	5.41179e-07
	evm.TU.original_scaffold_2522.120	59.056	134.086	1.34873	0.00978913	0.000364391
	evm.TU.fragScaff_scaffold_113.156	6.733	15.496	1.34939	0.0191555	0.000949018
	evm.TU.fragScaff_scaffold_45.139	60.57	141.773	1.35019	2.64579e-09	6.57931e-12
	evm.TU.fragScaff_scaffold_107.406	5.25	14.866	1.35076	0.0158654	0.000722936
	evm.TU.fragScaff_scaffold_16.260	2.35	5.513	1.35172	0.00482893	0.000141881
	evm.TU.fragScaff_scaffold_73.7	92.293	209.216	1.35275	0.000661533	1.18827e-05
	evm.TU.original_scaffold_1207.273	3.536	8.94	1.35763	0.0261515	0.0014637
	evm.TU.original_scaffold_994.30	12.103	27.51	1.35767	0.00344357	9.22185e-05
	BGI_novel_G000209	8.923	20.526	1.36419	0.000725193	1.34556e-05
	BGI_novel_G000007	20.966	48.4	1.36558	0.0170464	0.000804746
	evm.TU.original_scaffold_343.140	286.98	662.34	1.36684	2.35423e-06	1.6392e-08
	evm.TU.original_scaffold_2438.261	130.146	297.12	1.36946	0.000105191	1.36532e-06
	evm.TU.original_scaffold_468.8	4.85	10.77	1.37153	0.0336798	0.00208419
	evm.TU.original_scaffold_171.723	6.636	16.106	1.37367	0.0458266	0.0032572
	evm.TU.fragScaff_scaffold_92.1344	2.313	5.353	1.37665	1.16014e-06	6.65752e-09
	evm.TU.original_scaffold_2561.104	4.486	10.766	1.38009	0.0382994	0.00249381
	evm.TU.fragScaff_scaffold_92.373	59.98	135.423	1.38211	0.00903715	0.00032741
	evm.TU.original_scaffold_1720.36	12.453	29.39	1.38218	0.0262287	0.00147658
	evm.TU.original_scaffold_1207.122	176.246	413.003	1.38615	0.0310902	0.00186976
	BGI_novel_G001223	36.66	84.85	1.39388	2.65006e-05	2.50417e-07
	evm.TU.original_scaffold_815.128	35.726	84.65	1.3949	0.0278836	0.00160332
	evm.TU.original_scaffold_1591.272	19.826	47.27	1.39663	0.0323998	0.00197827
	evm.TU.fragScaff_scaffold_16.89	6.593	16.16	1.39847	9.8445e-05	1.25415e-06
	evm.TU.fragScaff_scaffold_6.196	52.98	99.12	1.39881	3.06691e-07	1.39624e-09
	BGI_novel_G000779	20.19	48.986	1.40624	0.0412017	0.00277421
	evm.TU.fragScaff_scaffold_3.143	63.986	159.473	1.41732	0.000307114	4.6997e-06
	BGI_novel_G000996	2.683	6.553	1.42211	0.0422131	0.00288914
	evm.TU.fragScaff_scaffold_70.303	19.446	47.5	1.42307	0.0361905	0.00230211
	evm.TU.original_scaffold_171.239	27.17	64.843	1.42471	0.00633148	0.000200389
	evm.model.BG.43.p	1.21	2.896	1.43583	0.0065301	0.000208723
	evm.TU.fragScaff_scaffold_41.6	9.5	22.623	1.43911	3.79221e-08	1.37825e-10
	evm.TU.original_scaffold_1005.206	26.276	63.103	1.43925	0.000499893	8.51036e-06
	evm.TU.fragScaff_scaffold_92.1065	15.05	35.98	1.44153	0.0184218	0.000899981
	evm.TU.fragScaff_scaffold_116.100	3.796	9.18	1.44183	2.39197e-05	2.18708e-07
	evm.TU.fragScaff_scaffold_78.150	39.95	96.583	1.44191	1.71642e-13	1.70729e-16
	evm.TU.original_scaffold_868.49	4.383	11.626	1.44232	0.0238199	0.00127691
	BGI_novel_G000637	12.12	29.73	1.44783	0.000128488	1.72537e-06
	BGI_novel_G000123	74.2	187.613	1.4527	0.0483361	0.00353936
	evm.TU.original_scaffold_1082.40	9.283	22.706	1.45287	4.29921e-08	1.6283e-10
	evm.TU.fragScaff_scaffold_16.313	32.64	79.633	1.45358	0.00563753	0.000174695
	evm.TU.original_scaffold_1472.19	18.816	46.57	1.45434	0.0332579	0.00205015
	evm.TU.fragScaff_scaffold_92.824	2.1	5.426	1.46016	0.0476974	0.0034561
	evm.TU.original_scaffold_2522.83	11.93	31.28	1.46911	0.000146122	1.99011e-06
	evm.TU.original_scaffold_2011.48	4.036	10.856	1.47143	0.00549095	0.000167455
	evm.TU.original_scaffold_2281.143	1730.77	4558.94	1.472	0.00047971	8.03829e-06
	evm.TU.fragScaff_scaffold_119.134	4.673	13.223	1.47385	0.0204188	0.00103428
	BGI_novel_G000598	79.303	198.476	1.47787	0.0123913	0.000513401
	evm.TU.fragScaff_scaffold_20.171	81.446	202.91	1.47867	4.8167e-07	2.4324e-09
	evm.TU.original_scaffold_994.176	19.826	49.66	1.47991	3.40181e-05	3.4116e-07
	BGI_novel_G000781	8.466	22.18	1.48674	0.0389121	0.00256645
	evm.TU.original_scaffold_2380.146	76.023	189.873	1.48704	6.28867e-07	3.34414e-09
	evm.TU.original_scaffold_1853.114	3.476	8.986	1.49171	0.00157099	3.50391e-05
	evm.TU.fragScaff_scaffold_109.127	3.916	9.776	1.49179	8.32932e-05	1.03882e-06
	BGI_novel_G000782	17.22	43.31	1.49202	0.00033776	5.29789e-06
	evm.TU.fragScaff_scaffold_108.28	25.43	63.903	1.4926	0.00034925	5.5182e-06
	evm.TU.fragScaff_scaffold_113.384	1.363	3.653	1.49435	0.0486046	0.00357761
	evm.TU.fragScaff_scaffold_74.8	1.363	3.653	1.49435	0.0486046	0.00357761
	evm.TU.original_scaffold_1005.268	7.623	20.636	1.50541	0.00239385	5.9536e-05
	evm.TU.original_scaffold_203.220	2.636	7.04	1.50793	0.00222081	5.3859e-05
	evm.TU.fragScaff_scaffold_92.550	1.08	2.823	1.51222	0.000754511	1.40863e-05
	evm.TU.original_scaffold_195.132	11.753	30.443	1.5124	0.000136541	1.84917e-06
	evm.TU.original_scaffold_2281.126	123.04	316.356	1.51454	0.00787216	0.000268941
	evm.TU.original_scaffold_2793.9	0.833	2.246	1.51484	0.045374	0.00321484
	evm.TU.original_scaffold_900.111	87.09	225.7	1.51722	0.00352431	9.55575e-05
	BGI_novel_G000398	7.433	19.583	1.51821	0.0134032	0.00057122
	evm.TU.original_scaffold_2577.29	38.65	99.883	1.52436	0.00323179	8.54344e-05
	evm.TU.original_scaffold_848.171	7.286	19.54	1.52843	0.034281	0.00214436
	evm.TU.original_scaffold_1659.1	10.383	27.303	1.53393	0.00281068	7.23664e-05
	evm.TU.fragScaff_scaffold_123.13	3.753	10.286	1.53583	0.0189964	0.000938957
	evm.TU.original_scaffold_2136.72	193.056	508.126	1.5408	5.89428e-09	1.67936e-11
	evm.TU.original_scaffold_203.431	29.803	79.63	1.54495	1.38225e-06	8.35518e-09
	evm.TU.original_scaffold_203.686	22.256	58.583	1.54805	0.0006385	1.1383e-05
	evm.TU.original_scaffold_2011.1	0.6	1.736	1.54956	0.049369	0.00365357
	evm.TU.original_scaffold_2206.31	137.38	413.08	1.56405	0.00842495	0.000295239
	evm.TU.original_scaffold_931.576	0.566	1.636	1.56474	0.0198999	0.000997317
	evm.TU.fragScaff_scaffold_50.193	20.076	53.456	1.56958	3.94764e-09	1.02697e-11
	evm.TU.fragScaff_scaffold_6.169	0.383	1.166	1.57006	0.0485095	0.00355992
	evm.TU.original_scaffold_571.343	29.54	80.946	1.57371	0.0374202	0.00241795
	evm.TU.fragScaff_scaffold_87.30	6.476	16.783	1.57577	2.7158e-10	5.29882e-13
	BGI_novel_G000016	28.74	79.686	1.58158	0.0243431	0.00132123
	evm.TU.fragScaff_scaffold_102.45	4.87	13.873	1.58228	0.0363176	0.00231752
	evm.TU.fragScaff_scaffold_27.100	0.31	0.913	1.58343	0.024624	0.00135237
	evm.TU.fragScaff_scaffold_124.536	1.976	5.42	1.58381	0.0194644	0.000969287
	evm.TU.original_scaffold_273.63	47.17	128.143	1.58658	3.228e-06	2.29698e-08
	evm.TU.fragScaff_scaffold_92.1028	34.513	94.32	1.58705	0.00538659	0.000162593
	evm.TU.original_scaffold_2136.31	3.41	9.59	1.58801	0.0456727	0.00324299
	evm.TU.original_scaffold_931.414	5.15	14.193	1.58918	0.00222318	5.40953e-05
	evm.TU.fragScaff_scaffold_92.174	5.503	14.913	1.58943	7.28083e-07	3.92745e-09
	evm.TU.original_scaffold_1182.22	12.62	40.32	1.59044	0.0239734	0.00128951
	evm.TU.fragScaff_scaffold_78.37	7.123	19.63	1.59171	0.00655657	0.000210624
	evm.TU.fragScaff_scaffold_113.348	156.763	419.54	1.5954	1.12384e-16	5.15939e-20
	evm.TU.fragScaff_scaffold_92.860	114.156	341.893	1.59601	0.00254174	6.44696e-05
	evm.TU.fragScaff_scaffold_92.1388	85.05	233.143	1.59781	0.000869888	1.64733e-05
	evm.TU.fragScaff_scaffold_92.858	50.866	153.973	1.60708	0.00222081	5.39506e-05
	evm.TU.original_scaffold_1861.24	1.886	5.643	1.60722	0.00436402	0.000124882
	evm.TU.original_scaffold_848.80	1.77	5.026	1.60765	0.0104898	0.000399702
	evm.TU.fragScaff_scaffold_45.140	12.486	34.763	1.60805	3.79221e-08	1.33602e-10
	evm.TU.fragScaff_scaffold_113.168	0.746	2.336	1.61328	0.0460129	0.00327569
	evm.TU.original_scaffold_2678.9	77.236	213.85	1.61364	0.00321056	8.47501e-05
	evm.TU.original_scaffold_934.34	32.64	91.606	1.61428	0.0140768	0.000612856
	evm.TU.fragScaff_scaffold_92.797	3.993	11.79	1.61683	0.0401576	0.00268701
	evm.TU.original_scaffold_1082.118	4.11	11.533	1.61764	6.02316e-06	4.62649e-08
	evm.TU.original_scaffold_171.988	1.446	4.136	1.61865	0.0106822	0.000409193
	BGI_novel_G000777	14.973	42.153	1.62185	2.23297e-06	1.51205e-08
	evm.TU.fragScaff_scaffold_35.99	1.656	4.566	1.62693	4.99764e-07	2.56201e-09
	evm.TU.original_scaffold_571.628	48.236	133.64	1.63104	3.05731e-11	5.38033e-14
	evm.TU.original_scaffold_994.167	8.77	24.293	1.63121	4.42556e-05	4.87609e-07
	evm.TU.fragScaff_scaffold_6.127	43.346	122.94	1.63189	8.59351e-08	3.38625e-10
	BGI_novel_G000780	5.69	17.123	1.63275	0.0420769	0.00287134
	BGI_novel_G000378	18.3	52.233	1.6333	2.52785e-05	2.37902e-07
	evm.TU.original_scaffold_2323.128	17.3	49.983	1.63867	0.0371628	0.00239847
	evm.TU.original_scaffold_1133.46	1020.11	3065.4	1.64574	0.0385914	0.0025202
	evm.TU.original_scaffold_355.12	2.563	7.51	1.65077	0.0019177	4.45329e-05
	evm.TU.fragScaff_scaffold_110.184	45.763	128.486	1.65625	0.000960967	1.87127e-05
	evm.TU.original_scaffold_2591.49	53.26	158.88	1.65671	0.011998	0.000494351
	evm.TU.fragScaff_scaffold_116.99	1.053	3.056	1.65757	0.000297561	4.50798e-06
	evm.TU.fragScaff_scaffold_8.42	3.31	9.396	1.65992	4.2384e-05	4.54015e-07
	evm.TU.original_scaffold_1570.101	8.363	24.103	1.66627	0.000959505	1.85838e-05
	evm.TU.fragScaff_scaffold_92.1066	11.306	32.3	1.66971	0.000350832	5.55663e-06
	evm.TU.original_scaffold_1657.97	12.58	37.293	1.67457	0.00880443	0.000313927
	evm.TU.fragScaff_scaffold_25.90	1.123	3.843	1.67524	0.0434606	0.00302108
	evm.TU.original_scaffold_815.155	15.006	49.033	1.68319	0.0303359	0.00180044
	evm.TU.fragScaff_scaffold_101.743	2252.45	6613.07	1.68328	7.42861e-08	2.87039e-10
	evm.TU.fragScaff_scaffold_92.743	89.063	258.546	1.68956	1.65607e-06	1.03271e-08
	evm.TU.original_scaffold_2315.38	34.31	100.303	1.69113	6.88345e-05	8.34789e-07
	evm.TU.original_scaffold_195.8	0.533	1.58	1.69991	0.00476047	0.000139323
	evm.TU.fragScaff_scaffold_107.842	14.6	44.526	1.7044	1.71249e-06	1.0941e-08
	evm.TU.fragScaff_scaffold_92.1080	0.77	2.403	1.707	0.00263876	6.74354e-05
	evm.TU.original_scaffold_907.1	0.393	1.28	1.7155	0.0289848	0.00169325
	evm.TU.fragScaff_scaffold_109.42	16.19	48.396	1.71651	5.89428e-09	1.69123e-11
	BGI_novel_G000677	0.37	1.253	1.71825	0.0323263	0.00197255
	evm.TU.original_scaffold_196.168	7.91	24.03	1.72141	0.00119542	2.46503e-05
	evm.TU.original_scaffold_1005.340	7.396	25.396	1.72235	0.0019932	4.65911e-05
	evm.TU.original_scaffold_994.171	23.436	68.873	1.72403	6.69599e-06	5.22584e-08
	evm.TU.fragScaff_scaffold_110.520	51.056	164.213	1.7264	0.000486476	8.18467e-06
	evm.TU.original_scaffold_171.27	35.003	102.33	1.72733	2.87747e-07	1.28797e-09
	BGI_novel_G000473	8.956	28.14	1.72742	0.000302177	4.58948e-06
	evm.TU.original_scaffold_171.592	121.286	381.823	1.73483	2.35002e-06	1.61675e-08
	evm.TU.fragScaff_scaffold_25.88	3.946	12.173	1.73656	1.23764e-06	7.24428e-09
	evm.TU.original_scaffold_571.344	8.776	26.83	1.7399	0.0019254	4.47852e-05
	evm.TU.fragScaff_scaffold_92.1197	2.303	7.27	1.74388	2.79997e-05	2.68867e-07
	evm.TU.original_scaffold_203.136	27.883	83.823	1.74395	2.51878e-05	2.34157e-07
	evm.TU.original_scaffold_571.652	7.986	25.5	1.76677	0.00378913	0.000104372
	evm.TU.original_scaffold_304.4	1.57	5.756	1.7797	0.0460129	0.00327371
	evm.TU.fragScaff_scaffold_3.236	12.083	41.47	1.78222	0.000296146	4.46388e-06
	evm.TU.original_scaffold_2523.230	1.703	5.796	1.78582	0.0343466	0.00215235
	evm.TU.original_scaffold_571.437	6.253	23.413	1.78686	0.011998	0.000494018
	BGI_novel_G000973	2.46	8.2	1.78866	0.00352431	9.55943e-05
	evm.TU.original_scaffold_171.557_evm.TU.original_scaffold_171.558	0.613	2.233	1.80706	0.0125309	0.000521941
	evm.TU.original_scaffold_1005.414	5.743	19.386	1.81418	0.00848455	0.000297652
	evm.TU.fragScaff_scaffold_116.52	4.416	14.57	1.81954	5.74716e-05	6.64005e-07
	evm.TU.original_scaffold_2323.203	4.503	14.786	1.81963	0.00022685	3.31523e-06
	evm.TU.original_scaffold_2200.132	30.54	100.216	1.82171	0.00562721	0.000173806
	evm.TU.original_scaffold_2468.26	5.78	19.706	1.82518	0.00218345	5.27924e-05
	evm.TU.fragScaff_scaffold_71.20	3.216	10.423	1.82681	1.99165e-05	1.79819e-07
	evm.TU.original_scaffold_747.4	69.493	219.436	1.83018	2.59094e-09	6.34377e-12
	evm.TU.original_scaffold_888.64	3.826	12.243	1.83111	4.63099e-09	1.25789e-11
	evm.TU.original_scaffold_1255.4	1.143	5.496	1.83371	0.028861	0.0016827
	evm.TU.fragScaff_scaffold_41.114	6.756	21.73	1.84031	1.042e-09	2.3121e-12
	evm.TU.fragScaff_scaffold_87.23	3.41	12.106	1.84229	0.0108328	0.000418573
	evm.TU.original_scaffold_771.20	4.16	14.39	1.8497	5.68434e-05	6.54572e-07
	evm.TU.original_scaffold_931.301	93.31	306.98	1.87372	5.22134e-05	5.89304e-07
	evm.TU.fragScaff_scaffold_86.56	1.336	4.69	1.89426	3.56054e-05	3.66182e-07
	evm.TU.original_scaffold_2185.12	1.526	5.67	1.90806	0.00771967	0.00026255
	evm.TU.fragScaff_scaffold_32.105	3.15	11.023	1.91205	0.000105191	1.36827e-06
	evm.TU.original_scaffold_841.10	0.5	2.14	1.91639	0.0458266	0.00325743
	evm.TU.original_scaffold_1639.37	3.576	12.926	1.93087	0.00158604	3.54961e-05
	evm.TU.original_scaffold_2468.165	8.836	32.303	1.93411	4.76888e-05	5.30909e-07
	evm.TU.fragScaff_scaffold_92.875	26.016	90.706	1.93415	8.71862e-07	4.83645e-09
	evm.TU.fragScaff_scaffold_41.117	0.716	3.133	1.94295	0.0199102	0.00100012
	evm.TU.fragScaff_scaffold_45.466	2.976	10.723	1.96876	1.17243e-05	9.77809e-08
	evm.TU.original_scaffold_994.178	2.16	8.1	1.97348	0.000612907	1.09033e-05
	evm.TU.fragScaff_scaffold_107.535	10.983	40.573	2.00602	5.87531e-09	1.64083e-11
	evm.TU.fragScaff_scaffold_124.158	81.24	297.2	2.0292	4.08827e-18	1.56405e-21
	evm.TU.original_scaffold_2136.156	6.27	24.393	2.03351	8.42358e-05	1.05379e-06
	evm.TU.fragScaff_scaffold_110.504	0.766	3.02	2.03679	2.70694e-05	2.57863e-07
	evm.TU.fragScaff_scaffold_107.784	2.513	10.24	2.04062	1.8429e-05	1.65684e-07
	evm.TU.original_scaffold_1962.548	0.203	0.996	2.0454	0.0196299	0.000981533
	evm.TU.fragScaff_scaffold_45.17	1.203	5.013	2.06297	0.00186326	4.31261e-05
	evm.TU.original_scaffold_2281.210	197.766	763.316	2.0733	1.68704e-06	1.06493e-08
	evm.TU.original_scaffold_2331.85	0.2	0.976	2.0792	0.011989	0.000493063
	evm.TU.original_scaffold_1720.136	3.293	17.846	2.07972	0.0275312	0.00157463
	evm.TU.fragScaff_scaffold_6.62	8.486	36.693	2.08021	0.00490631	0.000144717
	evm.TU.fragScaff_scaffold_92.405	1.893	9.873	2.09107	0.0108986	0.000423915
	evm.TU.original_scaffold_195.63	2.863	15.623	2.09657	0.0364123	0.00232914
	evm.TU.original_scaffold_1005.3	78.326	318.673	2.12137	1.69532e-06	1.07664e-08
	evm.TU.original_scaffold_1212.159	1.176	5.423	2.12994	0.00586734	0.000182941
	evm.TU.fragScaff_scaffold_92.791	109.553	449.75	2.13417	6.02712e-05	7.09076e-07
	evm.TU.fragScaff_scaffold_45.528	2.266	9.773	2.15179	0.011403	0.00045544
	evm.TU.original_scaffold_1005.396	1.113	4.9	2.15546	0.000110238	1.44234e-06
	evm.TU.fragScaff_scaffold_16.26	63.546	261.966	2.16897	1.85456e-14	1.48995e-17
	evm.TU.original_scaffold_1207.260	3.753	16.36	2.20509	1.80967e-06	1.18388e-08
	evm.TU.original_scaffold_2571.2	56.456	238.003	2.22416	2.08784e-24	3.19498e-28
	evm.TU.original_scaffold_1657.80	0.12	0.916	2.23757	0.0390816	0.0025866
	evm.TU.original_scaffold_343.118	3.25	14.74	2.24023	1.3272e-05	1.14243e-07
	BGI_novel_G000094	0.36	2.82	2.24047	0.0420769	0.00287259
	evm.TU.original_scaffold_931.453	0.2	1.246	2.26958	0.0316948	0.0019134
	evm.TU.original_scaffold_1962.162	1.86	9.48	2.28725	6.69979e-05	8.02263e-07
	BGI_novel_G000929	6.893	31.403	2.29009	9.65823e-15	7.3899e-18
	evm.TU.original_scaffold_2468.135	0.303	2.306	2.3191	0.0226181	0.00118892
	evm.TU.original_scaffold_771.67	0.083	0.59	2.32256	0.0176619	0.000843939
	evm.TU.fragScaff_scaffold_75.128	0.09	0.786	2.32392	0.0319019	0.00193689
	evm.TU.fragScaff_scaffold_58.258	1.306	7.783	2.32547	0.0114416	0.000457419
	evm.TU.fragScaff_scaffold_107.782	0.31	1.636	2.32683	0.000367709	5.88019e-06
	BGI_novel_G001235	2.753	17.826	2.33534	0.0168088	0.000786519
	evm.TU.fragScaff_scaffold_72.319	29.546	181.016	2.34658	0.010058	0.000379016
	evm.TU.fragScaff_scaffold_101.594	7.33	38.386	2.34811	2.35096e-06	1.62792e-08
	evm.TU.fragScaff_scaffold_124.698	1.66	8.25	2.36798	1.28543e-06	7.67155e-09
	evm.TU.original_scaffold_1962.496	0.09	0.89	2.36924	0.0293938	0.00172841
	evm.TU.original_scaffold_2281.209	16.876	80.02	2.38092	5.24561e-17	2.2075e-20
	evm.TU.original_scaffold_2461.147	4.056	20.446	2.38302	8.96568e-07	5.0078e-09
	BGI_novel_G001182	1.42	7.853	2.40169	0.000718613	1.32236e-05
	evm.TU.original_scaffold_171.477	0.02	0.41	2.40612	0.0444053	0.00312072
	evm.TU.original_scaffold_1962.570	0.083	1.676	2.41552	0.0447792	0.00315042
	evm.TU.fragScaff_scaffold_92.1014	1.21	6.546	2.42322	5.95093e-05	6.94378e-07
	evm.TU.original_scaffold_2468.124	0.106	1.17	2.43049	0.0499748	0.00372244
	evm.TU.original_scaffold_909.127	0.886	4.973	2.4322	4.3306e-05	4.68863e-07
	evm.TU.fragScaff_scaffold_107.232	2.603	12.483	2.44511	4.28622e-06	3.19757e-08
	evm.TU.original_scaffold_2226.54	0.233	2.02	2.46182	0.012475	0.000518644
	evm.TU.original_scaffold_848.78	1.846	10.2	2.46605	2.67939e-05	2.54214e-07
	evm.TU.original_scaffold_848.205	2.136	11.28	2.47241	8.14554e-09	2.39951e-11
	evm.TU.original_scaffold_1005.2	39.54	198.856	2.47636	2.06484e-15	1.5009e-18
	evm.TU.original_scaffold_747.2	0.053	0.613	2.47664	0.0247143	0.00136057
	evm.TU.original_scaffold_1937.99	0	1.74	2.48895	0.0425212	0.00291673
	evm.TU.fragScaff_scaffold_110.545	2.47	15.983	2.49072	0.00152497	3.37209e-05
	BGI_novel_G000692	5.36	47.833	2.52324	0.0148654	0.000657994
	evm.TU.original_scaffold_2323.48	36.803	219.3	2.53991	3.28269e-08	1.14283e-10
	evm.TU.fragScaff_scaffold_50.344	1.563	9.646	2.54819	3.40181e-05	3.42277e-07
	evm.TU.fragScaff_scaffold_92.1098	1.813	10	2.55499	1.48388e-11	2.38429e-14
	evm.TU.original_scaffold_909.10	0	3.15	2.55697	0.036256	0.0023098
	evm.TU.fragScaff_scaffold_50.343	2.783	18.923	2.60184	7.15403e-05	8.78067e-07
	BGI_novel_G001136	175.03	1003.33	2.60968	3.05731e-11	5.30139e-14
	evm.TU.fragScaff_scaffold_92.1360	0	2.253	2.61349	0.0299915	0.00177272
	BGI_novel_G000367	0.273	2.53	2.62397	0.00525131	0.000157706
	evm.TU.original_scaffold_888.65	0.66	6.083	2.62979	0.00662703	0.000215171
	evm.TU.original_scaffold_587.16	0.063	0.913	2.67972	0.010747	0.000413113
	BGI_novel_G000013	0.506	5.3	2.6992	0.00683736	0.000223125
	evm.TU.fragScaff_scaffold_124.376	17.95	123.25	2.70981	3.21556e-07	1.48851e-09
	evm.TU.original_scaffold_747.1	0.033	0.536	2.7193	0.0111021	0.000436798
	evm.TU.original_scaffold_2019.94	56.96	354.99	2.73957	1.22328e-11	1.91875e-14
	evm.TU.fragScaff_scaffold_32.51	1.103	6.066	2.76712	1.02733e-12	1.37559e-15
	evm.TU.original_scaffold_203.118	15.206	98.696	2.80817	1.46136e-13	1.39768e-16
	evm.TU.fragScaff_scaffold_27.252	4.706	49.7	2.80918	0.00300019	7.82787e-05
	BGI_novel_G001181	3.543	25.213	2.85249	3.79221e-08	1.37784e-10
	evm.TU.fragScaff_scaffold_101.165	2.29	16.776	2.85328	1.39299e-08	4.3699e-11
	evm.TU.original_scaffold_2323.47	15.58	127.25	2.85451	4.18577e-07	2.0177e-09
	evm.TU.original_scaffold_994.41	0.11	3.116	2.86889	0.00858406	0.000303114
	evm.TU.fragScaff_scaffold_113.700	0	0.73	2.86983	0.0132965	0.00056464
	evm.TU.original_scaffold_2281.44	1.54	13.116	2.89871	3.33428e-05	3.30379e-07
	evm.TU.original_scaffold_571.575	0.506	7.093	2.916	0.00184436	4.2477e-05
	evm.TU.fragScaff_scaffold_2.225	3.713	26.903	2.92475	8.17303e-13	1.03183e-15
	BGI_novel_G000130	0	1.926	2.98773	0.00978913	0.000363053
	evm.TU.original_scaffold_171.471	3.456	37.19	2.99367	0.000326189	5.07895e-06
	evm.TU.original_scaffold_203.453	0.916	8.703	2.99483	4.63929e-05	5.14707e-07
	evm.TU.fragScaff_scaffold_92.1095	0.736	6	3.00537	4.35439e-09	1.14944e-11
	evm.TU.fragScaff_scaffold_119.125	1.86	15.58	3.05061	1.82758e-08	5.87309e-11
	evm.TU.fragScaff_scaffold_87.26	0.126	1.76	3.05466	0.00119224	2.45389e-05
	evm.TU.original_scaffold_2281.128	2.113	18.926	3.06385	4.19983e-07	2.05662e-09
	evm.TU.original_scaffold_2136.14	1.993	16.323	3.09892	1.00965e-18	3.47637e-22
	evm.TU.fragScaff_scaffold_92.1017	5.856	49.756	3.1686	4.14125e-16	2.53491e-19
	evm.TU.original_scaffold_1962.442	2.936	51.996	3.21508	0.000684608	1.24146e-05
	evm.TU.original_scaffold_195.243	1.033	9.003	3.24334	1.96845e-23	3.76535e-27
	evm.TU.original_scaffold_2151.23	0.126	1.8	3.31177	1.30763e-05	1.12058e-07
	evm.TU.original_scaffold_203.452	0.953	13.826	3.31467	5.26028e-05	5.99703e-07
	evm.TU.fragScaff_scaffold_113.286	1.473	17.63	3.32813	1.94844e-07	8.49775e-10
	evm.TU.fragScaff_scaffold_102.143	10.993	87.926	3.3692	3.14261e-08	1.08204e-10
	evm.TU.fragScaff_scaffold_119.126	2.46	29.9	3.41434	2.48161e-09	5.98115e-12
	evm.TU.fragScaff_scaffold_50.288	0.283	4.17	3.41649	1.92688e-06	1.2753e-08
	evm.TU.original_scaffold_2323.326	0.5	8.363	3.44361	3.9271e-06	2.86002e-08
	evm.TU.fragScaff_scaffold_15.28	0.386	5.42	3.46041	2.1777e-09	5.16535e-12
	evm.TU.fragScaff_scaffold_102.139	8.683	116.493	3.47423	4.18577e-07	2.00619e-09
	evm.TU.original_scaffold_841.4	0.403	5.373	3.48377	5.38751e-07	2.8031e-09
	evm.TU.fragScaff_scaffold_101.862	2.153	33.343	3.54186	5.77437e-07	3.02647e-09
	evm.TU.fragScaff_scaffold_92.519	0.283	4.64	3.59476	1.67534e-06	1.05113e-08
	BGI_novel_G000565	3.37	43.916	3.63258	1.37927e-12	1.8996e-15
	evm.TU.original_scaffold_544.10	0.71	9.53	3.66083	4.09269e-13	4.38408e-16
	evm.TU.fragScaff_scaffold_70.188	3.533	46	3.67221	1.66266e-15	1.14495e-18
	evm.TU.original_scaffold_909.68	5.663	78.056	3.68248	1.64565e-12	2.32943e-15
	evm.TU.fragScaff_scaffold_107.249	0	1.393	3.69097	0.000233942	3.43409e-06
	BGI_novel_G000564	2.386	55.333	3.80699	2.96955e-06	2.10172e-08
	evm.TU.original_scaffold_544.11	0.216	4.96	3.86269	4.19983e-07	2.04261e-09
	evm.TU.fragScaff_scaffold_50.361	0.116	2.713	3.93549	1.20593e-08	3.69083e-11
	evm.TU.original_scaffold_463.30	9.596	153.783	3.9428	6.51466e-23	1.49539e-26
	evm.TU.fragScaff_scaffold_54.116	0	1.58	3.95665	3.67755e-05	3.81276e-07
	evm.TU.fragScaff_scaffold_50.348	10.19	195.956	4.03079	8.00182e-12	1.19389e-14
	evm.TU.original_scaffold_1720.132	0.263	5.213	4.07831	1.23726e-10	2.27203e-13
	evm.TU.fragScaff_scaffold_101.310	7.596	139.426	4.14763	4.25964e-26	3.25922e-30
	evm.TU.original_scaffold_1179.1	6.456	123.823	4.2479	2.81548e-33	1.07712e-37
	evm.TU.fragScaff_scaffold_92.521	0.293	8.103	4.55178	3.26953e-16	1.87624e-19
	evm.TU.original_scaffold_171.481	0.113	4.793	4.64087	3.11822e-10	6.20327e-13
	evm.TU.original_scaffold_171.472	0.143	7.226	4.97812	5.23768e-14	4.60869e-17
	evm.TU.fragScaff_scaffold_113.285	1.506	60.646	5.05953	8.48763e-22	2.59769e-25
	evm.TU.original_scaffold_463.24	3.58	224.486	5.30304	9.05611e-16	5.88982e-19
