# Supplementary material for: Effects of Different Chemicals on Sexual Regulation in Persimmon (Diospyros kaki Thunb.) Flowers
Source: Front Plant Sci. 2022 May 26;13:876086. doi: 10.3389/fpls.2022.876086 (PMC9179176; doi:10.3389/fpls.2022.876086)
Supplement: Supplementary file 5 [file Table_5.XLS]

## Sheet: sheet 1
Supplementary Table 7 KEGG annotation of metabolites.
Ion mode	Metabolite ID	Molecular Weight	Formula	Name	KEGG.ID	Pathway
Positive	1.1_663.10866	663.109	C21 H27 N7 O14 P2	Nicotinamide adenine dinucleotide (nad+)	C00003	map00190 Oxidative phosphorylation; map00730 Thiamine metabolism; map00760 Nicotinate and nicotinamide metabolism; map00983 Drug metabolism - other enzymes; map01100 Metabolic pathways; map04152 AMPK signaling pathway; map04211 Longevity regulating pathway; map04212 Longevity regulating pathway - worm; map04925 Aldosterone synthesis and secretion; map04977 Vitamin digestion and absorption
	1.092_192.06075	192.061	C14 H20 N6 O5 S	S-adenosylhomocysteine	C00021	map00270 Cysteine and methionine metabolism; map01100 Metabolic pathways; map01230 Biosynthesis of amino acids
	4.724_456.10507	456.105	C17 H21 N4 O9 P	Flavin mononucleotide	C00061	map00190 Oxidative phosphorylation; map00740 Riboflavin metabolism; map00999 Biosynthesis of secondary metabolites - unclassified; map01057 Biosynthesis of type II polyketide products; map01100 Metabolic pathways; map01110 Biosynthesis of secondary metabolites; map04977 Vitamin digestion and absorption
	0.721_157.08513	157.085	C6 H14 N4 O2	L-(+)-arginine	C00062	map00220 Arginine biosynthesis; map00261 Monobactam biosynthesis; map00330 Arginine and proline metabolism; map00331 Clavulanic acid biosynthesis; map00472 D-Arginine and D-ornithine metabolism; map00970 Aminoacyl-tRNA biosynthesis; map00999 Biosynthesis of secondary metabolites - unclassified; map01060 Biosynthesis of plant secondary metabolites; map01064 Biosynthesis of alkaloids derived from o…
	3.829_204.09016	204.09	C11 H12 N2 O2	L-tryptophan	C00078	map00260 Glycine, serine and threonine metabolism; map00380 Tryptophan metabolism; map00400 Phenylalanine, tyrosine and tryptophan biosynthesis; map00404 Staurosporine biosynthesis; map00901 Indole alkaloid biosynthesis; map00966 Glucosinolate biosynthesis; map00970 Aminoacyl-tRNA biosynthesis; map01060 Biosynthesis of plant secondary metabolites; map01061 Biosynthesis of phenylpropanoids; map010…
	1.984_165.07907	165.079	C9 H11 N O2	L-phenylalanine	C00079	map00360 Phenylalanine metabolism; map00400 Phenylalanine, tyrosine and tryptophan biosynthesis; map00460 Cyanoamino acid metabolism; map00940 Phenylpropanoid biosynthesis; map00960 Tropane, piperidine and pyridine alkaloid biosynthesis; map00966 Glucosinolate biosynthesis; map00970 Aminoacyl-tRNA biosynthesis; map01060 Biosynthesis of plant secondary metabolites; map01061 Biosynthesis of phenylp…
	5.406_244.08820	244.088	C10 H16 N2 O3 S	Biotin	C00120	map00780 Biotin metabolism; map01100 Metabolic pathways; map02010 ABC transporters; map04977 Vitamin digestion and absorption
	1.101_612.15107	612.151	C20 H32 N6 O12 S2	L-glutathione oxidized	C00127	map00480 Glutathione metabolism; map04216 Ferroptosis; map04918 Thyroid hormone synthesis
	1.103_135.05458	135.055	C5 H5 N5	Adenine	C00147	map00230 Purine metabolism; map00908 Zeatin biosynthesis; map01100 Metabolic pathways
	0.754_132.05331	132.053	C4 H8 N2 O3	Asparagine	C00152	map00250 Alanine, aspartate and glutamate metabolism; map00460 Cyanoamino acid metabolism; map00970 Aminoacyl-tRNA biosynthesis; map01060 Biosynthesis of plant secondary metabolites; map01100 Metabolic pathways; map01110 Biosynthesis of secondary metabolites; map01230 Biosynthesis of amino acids; map04974 Protein digestion and absorption; map04978 Mineral absorption; map05230 Central carbon metab…
	3.831_297.08954	297.09	C11 H15 N5 O3 S	5'-s-methyl-5'-thioadenosine	C00170	map00270 Cysteine and methionine metabolism; map00908 Zeatin biosynthesis; map01060 Biosynthesis of plant secondary metabolites; map01100 Metabolic pathways
	1.104_267.09664	267.097	C10 H13 N5 O4	Adenosine	C00212	map00230 Purine metabolism; map01100 Metabolic pathways; map04022 cGMP-PKG signaling pathway; map04024 cAMP signaling pathway; map04071 Sphingolipid signaling pathway; map04080 Neuroactive ligand-receptor interaction; map04270 Vascular smooth muscle contraction; map04923 Regulation of lipolysis in adipocytes; map04924 Renin secretion; map05012 Parkinson disease; map05032 Morphine addiction; map05…
	0.761_147.05298	147.053	C5 H9 N O4	D-Glutamic acid	C00217	map00471 D-Glutamine and D-glutamate metabolism; map01100 Metabolic pathways
	1.103_151.04951	151.05	C5 H5 N5 O	Guanine	C00242	map00230 Purine metabolism; map01100 Metabolic pathways
	0.771_342.11534	342.115	C12 H22 O11	Α-lactose	C00243	map00052 Galactose metabolism; map01100 Metabolic pathways; map02010 ABC transporters; map02060 Phosphotransferase system (PTS); map04973 Carbohydrate digestion and absorption
	0.847_197.08976	197.09	C6 H12 O6	D-(+)-glucose	C00293	NA
	1.102_169.07396	169.074	C8 H11 N O3	Pyridoxine	C00314	map00750 Vitamin B6 metabolism; map01100 Metabolic pathways; map01120 Microbial metabolism in diverse environments
	16.528_299.28242	299.282	C18 H37 N O2	D-sphingosine	C00319	map00600 Sphingolipid metabolism; map01100 Metabolic pathways; map04071 Sphingolipid signaling pathway; map04210 Apoptosis; map04217 Necroptosis
	0.753_175.09546	175.095	C6 H13 N3 O3	L-(+)-citrulline	C00327	map00220 Arginine biosynthesis; map01100 Metabolic pathways; map01110 Biosynthesis of secondary metabolites; map01130 Biosynthesis of antibiotics; map01230 Biosynthesis of amino acids
	0.83_179.07955	179.08	C6 H13 N O5	D-(+)-Glucosamine	C00329	map00520 Amino sugar and nucleotide sugar metabolism; map01100 Metabolic pathways; map02060 Phosphotransferase system (PTS)
	2.865_219.11220	219.112	C10 H13 N5 O	Trans-zeatin	C00371	map00908 Zeatin biosynthesis; map01060 Biosynthesis of plant secondary metabolites; map01070 Biosynthesis of plant hormones; map01100 Metabolic pathways; map01110 Biosynthesis of secondary metabolites; map04075 Plant hormone signal transduction
	6.189_302.04260	302.043	C15 H10 O7	Quercetin	C00389	map00941 Flavonoid biosynthesis; map00944 Flavone and flavonol biosynthesis; map01100 Metabolic pathways; map01110 Biosynthesis of secondary metabolites; map04152 AMPK signaling pathway
	1.403_131.09485	131.095	C6 H13 N O2	L-Isoleucine	C00407	map00280 Valine, leucine and isoleucine degradation; map00290 Valine, leucine and isoleucine biosynthesis; map00460 Cyanoamino acid metabolism; map00960 Tropane, piperidine and pyridine alkaloid biosynthesis; map00966 Glucosinolate biosynthesis; map00970 Aminoacyl-tRNA biosynthesis; map01060 Biosynthesis of plant secondary metabolites; map01064 Biosynthesis of alkaloids derived from ornithine, ly…
	0.804_129.07907	129.079	C6 H11 N O2	Pipecolic acid	C00408	NA
	6.989_148.05267	148.053	C9 H8 O2	Cinnamic acid	C00423	NULL
	6.665_224.06870	224.069	C11 H12 O5	Sinapinic acid	C00482	map00940 Phenylpropanoid biosynthesis; map01061 Biosynthesis of phenylpropanoids; map01100 Metabolic pathways; map01110 Biosynthesis of secondary metabolites
	5.198_132.04230	132.042	C5 H8 O4	Glutaric acid	C00489	map00071 Fatty acid degradation; map00310 Lysine degradation; map01120 Microbial metabolism in diverse environments
	0.779_521.19525	521.195	C18 H32 O16	D-raffinose	C00492	map00052 Galactose metabolism; map02010 ABC transporters
	6.284_272.06851	272.069	C15 H12 O5	Naringenin	C00509	map00941 Flavonoid biosynthesis; map00943 Isoflavonoid biosynthesis; map01061 Biosynthesis of phenylpropanoids; map01100 Metabolic pathways; map01110 Biosynthesis of secondary metabolites
	0.762_383.14183	383.142	C14 H25 N O11	N-acetyl-d-lactosamine	C00611	NULL
	6.927_308.17357	308.174	C16 H24 N2 O4	Ubenimex	C00732	NULL
	9.619_274.08425	274.084	C15 H14 O5	Phloretin	C00774	map00941 Flavonoid biosynthesis; map01110 Biosynthesis of secondary metabolites
	7.045_274.08415	274.084	C15 H14 O5	Phloretin	C00774	map00941 Flavonoid biosynthesis; map01110 Biosynthesis of secondary metabolites
	2.256_183.08985	183.09	C9 H13 N O3	Epinephrine	C00788	map00350 Tyrosine metabolism; map01100 Metabolic pathways; map02020 Two-component system; map02024 Quorum sensing; map04024 cAMP signaling pathway; map04080 Neuroactive ligand-receptor interaction; map04261 Adrenergic signaling in cardiomyocytes; map04923 Regulation of lipolysis in adipocytes; map04924 Renin secretion
	6.151_164.04752	164.048	C9 H8 O3	4-coumaric acid	C00811	map00130 Ubiquinone and other terpenoid-quinone biosynthesis; map00350 Tyrosine metabolism; map00360 Phenylalanine metabolism; map00940 Phenylpropanoid biosynthesis; map00950 Isoquinoline alkaloid biosynthesis; map01061 Biosynthesis of phenylpropanoids; map01100 Metabolic pathways; map01110 Biosynthesis of secondary metabolites; map01220 Degradation of aromatic compounds
	0.755_146.06900	146.069	C5 H10 N2 O3	D-(-)-glutamine	C00819	map00471 D-Glutamine and D-glutamate metabolism; map01100 Metabolic pathways
	4.88_132.05771	132.058	C9 H8 O	Trans-cinnamaldehyde	C00903	map00940 Phenylpropanoid biosynthesis; map01060 Biosynthesis of plant secondary metabolites; map01100 Metabolic pathways; map01110 Biosynthesis of secondary metabolites; map04750 Inflammatory mediator regulation of TRP channels
	0.771_137.04756	137.048	C7 H7 N O2	Trigonelline	C01004	map00760 Nicotinate and nicotinamide metabolism
	1.197_220.08893	220.089	C11 H12 N2 O3	5-hydroxytryptophan	C01017	NULL
	1.466_220.08493	220.085	C11 H12 N2 O3	L-5-hydroxytryptophan	C01017	NULL
	0.829_175.04832	175.048	C6 H9 N O5	N-Acetyl-L-aspartic acid	C01042	map00250 Alanine, aspartate and glutamate metabolism; map01100 Metabolic pathways
	15.409_292.20387	292.204	C18 H28 O3	12-oxo phytodienoic acid	C01226	map00592 alpha-Linolenic acid metabolism; map01100 Metabolic pathways; map01110 Biosynthesis of secondary metabolites
	2.449_180.04251	180.043	C9 H8 O4	Caffeic acid	C01481	NA
	6.631_194.05817	194.058	C10 H10 O4	Ferulic acid	C01494	map00940 Phenylpropanoid biosynthesis; map01061 Biosynthesis of phenylpropanoids; map01100 Metabolic pathways; map01110 Biosynthesis of secondary metabolites
	5.042_152.12030	152.12	C10 H16 O	Citral	C01499	map00281 Geraniol degradation; map01062 Biosynthesis of terpenoids and steroids; map01110 Biosynthesis of secondary metabolites; map01130 Biosynthesis of antibiotics
	4.952_354.09515	354.095	C16 H18 O9	Scopolin	C01527	map00940 Phenylpropanoid biosynthesis; map01061 Biosynthesis of phenylpropanoids; map01110 Biosynthesis of secondary metabolites
	16.008_301.29803	301.298	C18 H36 O2	Stearic acid	C01530	map00061 Fatty acid biosynthesis; map01040 Biosynthesis of unsaturated fatty acids; map01060 Biosynthesis of plant secondary metabolites; map04745 Phototransduction - fly
	5.474_206.13095	206.131	C13 H18 O2	Ibuprofen	C01588	NULL
	7.641_458.11937	458.119	C21 H24 O10	Phlorizin	C01604	map00941 Flavonoid biosynthesis; map01110 Biosynthesis of secondary metabolites
	0.817_304.05817	304.058	C15 H12 O7	Taxifolin	C01617	map00941 Flavonoid biosynthesis; map01061 Biosynthesis of phenylpropanoids; map01100 Metabolic pathways; map01110 Biosynthesis of secondary metabolites
	7.726_456.23409	456.234	C25 H32 N2 O6	Vindoline	C01626	map00901 Indole alkaloid biosynthesis; map01063 Biosynthesis of alkaloids derived from shikimate pathway; map01110 Biosynthesis of secondary metabolites
	15.145_456.22584	456.226	C25 H32 N2 O6	Vindoline	C01626	map00901 Indole alkaloid biosynthesis; map01063 Biosynthesis of alkaloids derived from shikimate pathway; map01110 Biosynthesis of secondary metabolites
	4.18_189.04285	189.043	C10 H7 N O3	Kynurenic acid	C01717	map00380 Tryptophan metabolism; map01100 Metabolic pathways
	1.102_149.05107	149.051	C5 H11 N O2 S	Methionine	C01733	NULL
	6.54_192.04257	192.043	C10 H8 O4	Scopoletin	C01752	map00940 Phenylpropanoid biosynthesis; map01061 Biosynthesis of phenylpropanoids; map01110 Biosynthesis of secondary metabolites
	1.119_164.04751	164.048	C9 H8 O3	2-hydroxycinnamic acid	C01772	map00360 Phenylalanine metabolism; map00940 Phenylpropanoid biosynthesis; map01110 Biosynthesis of secondary metabolites; map01120 Microbial metabolism in diverse environments
	5.488_168.04249	168.042	C8 H8 O4	Orsellinic acid	C01839	NULL
	0.756_129.04246	129.042	C5 H7 N O3	L-pyroglutamic acid	C01879	map00480 Glutathione metabolism; map01100 Metabolic pathways
	6.212_214.13194	214.132	C10 H18 N2 O3	Desthiobiotin	C01909	map00780 Biotin metabolism; map01100 Metabolic pathways
	0.869_131.09485	131.095	C6 H13 N O2	L-norleucine	C01933	NULL
	0.781_364.09712	364.097	C12 H22 O11	D-(+)-maltose	C01971	NULL
	4.009_145.11048	145.11	C7 H15 N O2	Acetylcholine	C01996	map00564 Glycerophospholipid metabolism; map04024 cAMP signaling pathway; map04080 Neuroactive ligand-receptor interaction; map04721 Synaptic vesicle cycle; map04725 Cholinergic synapse; map04742 Taste transduction; map04810 Regulation of actin cytoskeleton; map04911 Insulin secretion; map04970 Salivary secretion; map04971 Gastric acid secretion; map04972 Pancreatic secretion; map04976 Bile secre…
	5.442_205.07414	205.074	C11 H11 N O3	Indole-3-lactic acid	C02043	NULL
	15.609_346.21182	346.212	C21 H30 O4	Corticosterone	C02140	map00140 Steroid hormone biosynthesis; map01100 Metabolic pathways; map04923 Regulation of lipolysis in adipocytes; map04925 Aldosterone synthesis and secretion; map05020 Prion diseases
	3.068_188.11635	188.116	C8 H16 N2 O3	Glycyl-l-leucine	C02155	NULL
	2.036_148.05257	148.053	C9 H8 O2	Dihydrocoumarin	C02274	map00624 Polycyclic aromatic hydrocarbon degradation; map01120 Microbial metabolism in diverse environments
	12.495_470.34008	470.34	C30 H46 O4	18-β-glycyrrhetinic acid	C02283	NULL
	0.716_174.11176	174.112	C6 H14 N4 O2	Dl-arginine	C02385	NULL
	7.433_178.06323	178.063	C10 H10 O3	Ferulaldehyde	C02666	map00940 Phenylpropanoid biosynthesis; map01061 Biosynthesis of phenylpropanoids; map01100 Metabolic pathways; map01110 Biosynthesis of secondary metabolites
	3.888_191.06186	191.062	C7 H13 N O3 S	N-Acetyl-L-methionine	C02712	NA
	1.103_188.11633	188.116	C8 H16 N2 O3	N6-acetyl-l-lysine	C02727	map00310 Lysine degradation
	6.839_188.14148	188.141	C10 H20 O3	10-Hydroxydecanoic acid	C02774	NULL
	5.462_320.05323	320.053	C15 H12 O8	Dihydromyricetin	C02906	NA
	9.138_176.04759	176.048	C10 H8 O3	4-methylumbelliferone	C03081	NULL
	4.903_178.02685	178.027	C9 H6 O4	7,8-Dihydroxycoumarin	C03093	NULL
	17.321_330.21700	330.217	C21 H30 O3	Desoxycortone	C03205	map00140 Steroid hormone biosynthesis; map01100 Metabolic pathways; map04925 Aldosterone synthesis and secretion
	2.861_195.08986	195.09	C10 H13 N O3	L-tyrosine methyl ester	C03404	NULL
	0.752_131.05812	131.058	C5 H9 N O3	cis-4-Hydroxy-D-proline	C03440	map00330 Arginine and proline metabolism
	3.601_473.16646	473.166	C20 H23 N7 O7	Folinic acid	C03479	NA
	5.782_207.08976	207.09	C11 H13 N O3	N-Acetyl-L-phenylalanine	C03519	map00360 Phenylalanine metabolism
	6.523_228.07874	228.079	C14 H12 O3	Resveratrol	C03582	map00945 Stilbenoid, diarylheptanoid and gingerol biosynthesis; map01061 Biosynthesis of phenylpropanoids; map01110 Biosynthesis of secondary metabolites; map04211 Longevity regulating pathway; map04212 Longevity regulating pathway - worm
	17.323_290.22459	290.225	C19 H30 O2	5α-dihydrotestosterone	C03917	map00140 Steroid hormone biosynthesis; map05200 Pathways in cancer; map05215 Prostate cancer
	1.693_143.04073	143.041	C6 H9 N O S	4-methyl-5-thiazoleethanol	C04294	map00730 Thiamine metabolism; map01100 Metabolic pathways
	13.038_334.21200	334.212	C20 H32 O5	15-keto prostaglandin e1	C04654	NULL
	13.839_336.22768	336.228	C20 H34 O5	Prostaglandin e1	C04741	NULL
	0.786_276.09514	276.095	C10 H16 N2 O7	Υ-l-glutamyl-l-glutamic acid	C05282	NULL
	6.425_358.14163	358.142	C20 H22 O6	(+)-Pinoresinol	C05366	map00999 Biosynthesis of secondary metabolites - unclassified; map01061 Biosynthesis of phenylpropanoids; map01110 Biosynthesis of secondary metabolites
	15.431_364.22501	364.225	C21 H32 O5	Tetrahydrocortisone	C05470	NA
	6.807_372.17600	372.176	C16 H28 N4 O4 S	Biocytin	C05552	NA
	3.91_182.05820	182.058	C9 H10 O4	Homovanillic acid	C05582	map00350 Tyrosine metabolism; map01100 Metabolic pathways; map04728 Dopaminergic synapse
	4.543_288.06353	288.064	C15 H12 O6	Eriodictyol	C05631	map00941 Flavonoid biosynthesis; map01110 Biosynthesis of secondary metabolites
	2.463_248.11961	248.12	C13 H16 N2 O3	6-hydroxymelatonin	C05643	map00380 Tryptophan metabolism
	4.874_146.03696	146.037	C9 H6 O2	Coumarin	C05851	map00940 Phenylpropanoid biosynthesis; map01110 Biosynthesis of secondary metabolites
	5.692_244.07365	244.074	C14 H12 O4	Piceatannol	C05901	map00945 Stilbenoid, diarylheptanoid and gingerol biosynthesis; map01110 Biosynthesis of secondary metabolites
	6.545_286.04773	286.048	C15 H10 O6	Kaempferol	C05903	map00941 Flavonoid biosynthesis; map00944 Flavone and flavonol biosynthesis; map01061 Biosynthesis of phenylpropanoids; map01100 Metabolic pathways; map01110 Biosynthesis of secondary metabolites
	10.505_352.22258	352.223	C20 H34 O6	6-ketoprostaglandin f1α	C05961	map00590 Arachidonic acid metabolism; map01100 Metabolic pathways
	10.939_302.22453	302.225	C20 H30 O2	Abietic acid	C06087	map00904 Diterpenoid biosynthesis; map01100 Metabolic pathways; map01110 Biosynthesis of secondary metabolites
	6.076_162.06828	162.068	C10 H10 O2	Methyl cinnamate	C06358	NA
	3.834_129.05797	129.058	C9 H7 N	Quinoline	C06413	NULL
	19.632_278.22419	278.224	C18 H30 O2	Α-linolenic acid	C06427	map00592 alpha-Linolenic acid metabolism; map01040 Biosynthesis of unsaturated fatty acids; map01060 Biosynthesis of plant secondary metabolites; map01070 Biosynthesis of plant hormones; map01100 Metabolic pathways; map01110 Biosynthesis of secondary metabolites
	18.748_308.23509	308.235	C20 H30 O2	Eicosapentaenoic acid	C06428	map01040 Biosynthesis of unsaturated fatty acids
	5.804_288.06347	288.063	C15 H10 O5	Genistein	C06563	map00943 Isoflavonoid biosynthesis; map01061 Biosynthesis of phenylpropanoids; map01110 Biosynthesis of secondary metabolites
	0.801_349.11177	349.112	C16 H19 N3 O4 S	Ampicillin	C06574	NULL
	0.794_337.14813	337.148	C16 H18 F N3 O3	Norfloxacin	C06687	map02010 ABC transporters
	0.806_151.06347	151.063	C8 H9 N O2	4-Acetamidophenol	C06804	map04976 Bile secretion
	18.199_770.49553	770.496	C38 H72 N2 O12	Azithromycin	C06838	NA
	10.991_325.22530	325.225	C18 H31 N O4	Bisoprolol	C06852	NULL
	5.682_327.21567	327.216	C21 H29 N O2	Butorphanol	C06863	NA
	2.121_226.09530	226.095	C10 H14 N2 O4	Carbidopa	C06870	NA
	7.97_414.16797	414.168	C22 H26 N2 O4 S	Diltiazem	C06958	NULL
	5.277_501.28064	501.281	C32 H39 N O4	Fexofenadine	C06999	map04976 Bile secretion
	1.534_285.13237	285.132	C17 H19 N O3	Hydromorphone	C07042	NULL
	19.059_301.23796	301.238	C20 H31 N O	Trihexyphenidyl	C07171	NULL
	4.783_380.10838	380.108	C17 H20 N2 O6 S	Methicillin	C07177	NULL
	1.501_341.16851	341.169	C20 H23 N O4	Naltrexone	C07253	NULL
	2.796_469.21644	469.216	C25 H32 Cl N5 O2	Nefazodone	C07256	NULL
	8.664_324.09972	324.1	C19 H17 Cl N2 O	Prazepam	C07366	NULL
	5.427_373.13495	373.135	C20 H24 Cl N3 S	Prochlorperazine	C07403	NULL
	1.212_259.15328	259.153	C16 H21 N O2	Propranolol	C07407	NULL
	2.053_403.14552	403.146	C21 H26 Cl N3 O S	Perphenazine	C07427	NULL
	10.743_424.15002	424.15	C23 H24 N2 O4 S	Eprosartan	C07467	NULL
	14.483_428.23304	428.233	C25 H28 N6 O	Irbesartan	C07469	NULL
	6.045_461.22652	461.227	C28 H29 F2 N3 O	Pimozide	C07566	NULL
	1.392_152.03366	152.034	C5 H4 N4 O2	Oxipurinol	C07599	NULL
	7.422_189.05520	189.055	C17 H16 F6 N2 O	Mefloquine	C07633	NA
	1.125_240.14698	240.147	C12 H20 N2 O3	Pirbuterol	C07807	NULL
	12.709_424.22304	424.223	C28 H28 N2 O2	Difenoxin	C07871	NULL
	4.551_339.18926	339.189	C21 H25 N O3	Nalmefene	C08027	NULL
	12.499_412.29791	412.298	C27 H40 O3	Testosterone cypionate	C08156	NULL
	5.575_202.12080	202.121	C10 H18 O4	Sebacic acid	C08277	NULL
	3.833_131.07371	131.074	C9 H9 N	Skatole	C08313	NULL
	15.743_278.22417	278.224	C18 H30 O2	Α-eleostearic acid	C08315	NULL
	0.868_162.05255	162.053	C6 H13 N O5	D-glucosamine	C08349	NULL
	15.745_254.22420	254.224	C16 H30 O2	Palmitoleic acid	C08362	map00061 Fatty acid biosynthesis
	1.152_251.10193	251.102	C10 H13 N5 O3	Cordycepin	C08431	NULL
	9.747_210.12585	210.126	C12 H18 O3	Jasmonic acid	C08491	map00592 alpha-Linolenic acid metabolism; map01060 Biosynthesis of plant secondary metabolites; map01070 Biosynthesis of plant hormones; map01100 Metabolic pathways; map01110 Biosynthesis of secondary metabolites; map04075 Plant hormone signal transduction
	13.412_488.35095	488.351	C30 H48 O5	Asiatic acid	C08617	NULL
	22.208_426.38634	426.386	C30 H50 O	Lupeol	C08628	map00909 Sesquiterpenoid and triterpenoid biosynthesis; map01062 Biosynthesis of terpenoids and steroids; map01110 Biosynthesis of secondary metabolites
	6.788_376.15227	376.152	C20 H24 O7	Ailanthone	C08747	NULL
	5.256_486.18582	486.186	C26 H30 O9	Rutaevin	C08779	NULL
	13.089_520.30455	520.305	C29 H44 O8	Cyasterone	C08816	NULL
	10.882_548.29729	548.297	C30 H44 O9	Cymarin	C08859	NULL
	14.809_486.33513	486.335	C30 H46 O5	Quillaic acid	C08972	NULL
	19.425_456.36071	456.361	C30 H48 O3	Ursolic acid	C08988	NULL
	6.072_230.05806	230.058	C13 H10 O4	Visnagin	C09049	map01060 Biosynthesis of plant secondary metabolites
	7.884_434.12166	434.122	C21 H22 O10	Prunin	C09099	map00941 Flavonoid biosynthesis
	6.819_360.15729	360.157	C20 H24 O6	Triptolide	C09204	NULL
	1.554_208.03738	208.037	C10 H8 O5	Fraxetin	C09265	NULL
	18.82_176.04742	176.047	C10 H8 O3	7-Methoxycoumarin	C09268	NULL
	12.14_258.08925	258.089	C15 H14 O4	Luvangetin	C09273	NULL
	6.294_162.03191	162.032	C9 H6 O3	7-hydroxycoumarine	C09315	map01061 Biosynthesis of phenylpropanoids; map01110 Biosynthesis of secondary metabolites
	8.759_388.15232	388.152	C19 H26 O7	Diacetoxyscirpenol	C09662	NA
	5.715_458.08541	458.085	C22 H18 O11	Epigallocatechin gallate	C09731	map04152 AMPK signaling pathway
	5.084_410.11907	410.119	C17 H24 O10	Geniposide	C09781	NULL
	12.142_256.07369	256.074	C15 H12 O4	Pinocembrin	C09827	map00941 Flavonoid biosynthesis
	8.803_136.12540	136.125	C10 H16	gamma-Terpinene	C09900	NULL
	8.664_216.07887	216.079	C13 H12 O3	Nepodin	C09954	NULL
	6.072_497.19160	497.192	C23 H28 O11	Paeoniflorin	C09959	NULL
	4.413_464.09595	464.096	C21 H20 O12	Hyperoside	C10073	NULL
	8.866_316.05824	316.058	C16 H12 O7	Isorhamnetin	C10084	NULL
	8.772_302.04259	302.043	C15 H10 O7	Morin	C10105	NULL
	7.582_318.03752	318.038	C15 H10 O8	Myricetin	C10107	map00941 Flavonoid biosynthesis; map00944 Flavone and flavonol biosynthesis; map01110 Biosynthesis of secondary metabolites
	6.828_318.03749	318.037	C15 H10 O8	Myricetin	C10107	map00941 Flavonoid biosynthesis; map00944 Flavone and flavonol biosynthesis; map01110 Biosynthesis of secondary metabolites
	0.801_161.10514	161.105	C7 H13 N O2	Stachydrine	C10172	NULL
	8.739_372.12096	372.121	C20 H20 O7	Sinensetin	C10186	NULL
	6.809_372.12089	372.121	C20 H20 O7	Tangeretin	C10190	NULL
	6.827_390.13170	390.132	C20 H22 O8	Polydatin	C10275	NULL
	7.526_492.12783	492.128	C23 H24 O12	Aurantio-obtusin β-D-glucoside	C10303	NULL
	6.982_148.08905	148.089	C10 H12 O	Trans-anethole	C10428	map00940 Phenylpropanoid biosynthesis
	4.915_208.11019	208.11	C12 H16 O3	Β-asarone	C10430	NULL
	5.144_208.11019	208.11	C12 H16 O3	β-Asarone	C10430	NULL
	9.63_199.08614	199.086	C9 H10 O4	3,4-dihydroxyphenylpropionic acid	C10447	map00350 Tyrosine metabolism
	4.336_192.07894	192.079	C11 H12 O3	Myristicin	C10480	NULL
	4.778_463.14846	463.148	C22 H22 O10	Trifolirhizin	C10538	NA
	6.035_759.29369	759.294	C34 H46 O18	(-)-Syringaresinol di-O-glucoside	C10543	NULL
	8.225_358.14156	358.142	C20 H22 O6	Matairesinol	C10682	NA
	8.805_166.06322	166.063	C9 H10 O3	Paeonol	C10712	NULL
	5.838_196.07383	196.074	C10 H12 O4	Xanthoxyline	C10726	NULL
	18.509_360.28520	360.285	C22 H36 O3	Anacardic acid	C10759	NA
	7.558_136.05249	136.052	C8 H8 O2	4-methoxybenzaldehyde	C10761	NULL
	3.427_198.05310	198.053	C9 H10 O5	Syringic acid	C10833	map00627 Aminobenzoate degradation; map01120 Microbial metabolism in diverse environments
	4.523_431.15830	431.158	C22 H22 O8	Picropodophyllotoxin	C10871	map00999 Biosynthesis of secondary metabolites - unclassified; map01061 Biosynthesis of phenylpropanoids; map01110 Biosynthesis of secondary metabolites
	7.109_384.15761	384.158	C22 H24 O6	Schisandrin C	C10893	NULL
	4.61_294.12156	294.122	C14 H18 N2 O5	Aspartame	C11045	map04742 Taste transduction
	0.776_126.03152	126.032	C6 H6 O3	5-hydroxymethyl-2-furaldehyde	C11101	map00365 Furfural degradation; map01120 Microbial metabolism in diverse environments
	7.518_166.06323	166.063	C9 H10 O3	Apocynin	C11380	NULL
	17.323_353.29296	353.293	C22 H37 N O2	Anandamide (aea)	C11695	map04080 Neuroactive ligand-receptor interaction; map04714 Thermogenesis; map04723 Retrograde endocannabinoid signaling; map04750 Inflammatory mediator regulation of TRP channels
	4.709_144.05775	144.058	C10 H8 O	2-Naphthol	C11713	map00980 Metabolism of xenobiotics by cytochrome P450; map07114 Naphthalene family
	8.614_493.32577	493.326	C28 H47 N O4 S	Tiamulin	C12065	NULL
	2.448_306.07402	306.074	C15 H14 O7	(-)-epigallocatechin	C12136	map00941 Flavonoid biosynthesis; map01110 Biosynthesis of secondary metabolites
	4.122_306.07393	306.074	C15 H14 O7	Epigallocatechin	C12136	map00941 Flavonoid biosynthesis; map01110 Biosynthesis of secondary metabolites
	16.105_317.29296	317.293	C18 H39 N O3	2-amino-1,3,4-octadecanetriol	C12144	map00600 Sphingolipid metabolism; map01100 Metabolic pathways
	7.155_448.10098	448.101	C21 H20 O11	Astragalin	C12249	map00944 Flavone and flavonol biosynthesis; map01110 Biosynthesis of secondary metabolites
	8.771_600.14623	600.146	C27 H30 O14	Rhoifolin	C12627	NA
	0.817_188.11615	188.116	C8 H16 N2 O3	N-α-Acetyl-L-lysine	C12989	NA
	15.065_337.25925	337.259	C21 H36 Cl N	Clofilium	C13772	map07037 Antiarrhythmic drugs; map07232 Potassium channel blocking and opening drugs
	22.023_309.30323	309.303	C20 H41 N O2	N,n-dimethylsphingosine	C13914	NULL
	0.918_142.02674	142.027	C6 H6 O4	Kojic acid	C14516	NULL
	15.102_306.21947	306.219	C19 H30 O3	11β-hydroxyandrosterone	C14606	NULL
	11.111_442.34521	442.345	C29 H46 O3	Testosterone decanoate	C14607	NULL
	14.9_316.20143	316.201	C18 H30 O3	13-oxoode	C14765	map00591 Linoleic acid metabolism
	16.356_294.21956	294.22	C18 H30 O3	9-oxo-10(e),12(e)-octadecadienoic acid	C14766	map00591 Linoleic acid metabolism
	16.157_294.21955	294.22	C18 H30 O3	9-oxo-ode	C14766	map00591 Linoleic acid metabolism
	11.744_308.19876	308.199	C18 H30 O5	2,3-dinor-8-epi-prostaglandin f2α	C14794	map00590 Arachidonic acid metabolism
	17.043_296.23494	296.235	C18 H34 O4	(+/-)12(13)-dihome	C14829	map00591 Linoleic acid metabolism
	1.118_135.06856	135.069	C8 H9 N O	N-benzylformamide	C15561	NULL
	18.948_316.19874	316.199	C18 H30 O3	9(s)-hotre	C16326	map00592 alpha-Linolenic acid metabolism
	18.898_306.25572	306.256	C20 H34 O2	11(z),14(z),17(z)-eicosatrienoic acid	C16522	map01040 Biosynthesis of unsaturated fatty acids
	2.449_138.03188	138.032	C7 H6 O3	3,4-dihydroxybenzaldehyde	C16700	map00950 Isoquinoline alkaloid biosynthesis; map01063 Biosynthesis of alkaloids derived from shikimate pathway
	6.565_314.07894	314.079	C17 H14 O6	Aflatoxin b2	C16753	NA
	5.016_424.19238	424.192	C23 H30 O6	Citreoviridin	C16766	NULL
	6.085_338.19164	338.192	C22 H26 O3	Bioresmethrin	C16810	NULL
	7.365_386.24575	386.246	C24 H34 O4	Bufalin	C16922	NULL
	4.522_316.09468	316.095	C17 H16 O6	Byakangelicol	C16925	NULL
	16.13_966.69215	966.692	C30 H48 O4	Maslinic acid	C16939	NULL
	5.886_190.09964	190.1	C12 H14 O2	Ligustilide	C16987	NA
	21.451_424.37066	424.371	C30 H48 O	Lupenone	C16990	NULL
	14.657_287.28241	287.282	C17 H34 O2	Methyl palmitate	C16995	NULL
	8.771_594.13781	594.138	C30 H26 O13	Tiliroside	C17140	NULL
	21.233_438.34996	438.35	C30 H48 O3	Oleanolic acid	C17148	NULL
	4.375_470.11964	470.12	C22 H24 O10	Sakuranin	C17391	NULL
	4.539_290.07909	290.079	C15 H14 O6	Catechin	C17590	map00941 Flavonoid biosynthesis; map01061 Biosynthesis of phenylpropanoids; map01110 Biosynthesis of secondary metabolites
	4.21_578.14302	578.143	C30 H26 O12	Procyanidin B2	C17639	NULL
	9.956_330.07397	330.074	C17 H14 O7	Aurantio-obtusin	C17670	NULL
	6.103_314.07897	314.079	C17 H14 O6	Pectolinarigenin	C17784	NULL
	6.497_192.11537	192.115	C12 H16 O2	Senkyunolide A	C17853	NULL
	6.277_234.05296	234.053	C12 H8 O4	Isobergapten	C18082	NULL
	6.262_152.12029	152.12	C10 H16 O	Camphor	C18369	NULL
	1.457_305.09325	305.093	C11 H20 N3 O3 P S	Pirimiphos methyl	C18403	NULL
	6.551_307.14193	307.142	C16 H22 Cl N3 O	Tebuconazole	C18489	NULL
	0.805_315.14235	315.142	C18 H24 N2 O4	Isoxaben	C18504	NULL
	4.965_261.11141	261.111	C13 H15 N3 O3	Imazapyr	C18864	NULL
	0.866_262.00905	262.009	C6 H15 O5 P S2	Demeton-s-methyl sulfone	C18979	NULL
	1.266_268.15360	268.154	C17 H20 N2 O	Michler's ketone	C19266	NULL
	1.878_145.05300	145.053	C9 H7 N O	8-hydroxyquinoline	C19434	NULL
	3.768_158.08467	158.085	C10 H10 N2	1,5-naphthalenediamine	C19463	NULL
	6.045_173.06906	173.069	C6 H12 N3 O P	Triethylenephosphoramide	C19543	NULL
	20.366_281.27144	281.271	C18 H35 N O	Oleamide	C19670	NULL
	9.923_350.20692	350.207	C20 H30 O5	Andrographolide	C20214	NULL
	11.373_234.16215	234.162	C15 H22 O2	Artemisinic acid	C20309	NULL
	7.852_212.10505	212.105	C11 H14 O3	Isobutyl 4-hydroxybenzoate	C20342	NULL
	7.467_180.07890	180.079	C10 H12 O3	Isopropyl 4-Hydroxybenzoate	C20343	NULL
	4.647_162.03191	162.032	C9 H6 O3	4-Hydroxycoumarin	C20414	map00940 Phenylpropanoid biosynthesis; map01061 Biosynthesis of phenylpropanoids; map01100 Metabolic pathways; map01110 Biosynthesis of secondary metabolites
	8.158_192.04257	192.043	C10 H8 O4	Noreugenin	C20462	NULL
	20.944_482.37401	482.374	C30 H52 O3	20(S)-Protopanaxadiol	C20715	NULL
	19.136_325.29792	325.298	C20 H39 N O2	Oleoyl ethanolamide	C20792	map04024 cAMP signaling pathway
	0.808_147.08951	147.09	C6 H13 N O3	4-Hydroxyisoleucine	C20802	NULL
	6.638_594.15910	594.159	C27 H30 O15	Kaempferol-3-O-rutinoside	C21833	map00944 Flavone and flavonol biosynthesis; map01110 Biosynthesis of secondary metabolites
	8.665_152.04752	152.048	C8 H8 O3	Vanillin	D00091	map00360 Phenylalanine metabolism; map00627 Aminobenzoate degradation; map01061 Biosynthesis of phenylpropanoids; map01063 Biosynthesis of alkaloids derived from shikimate pathway; map01100 Metabolic pathways; map01110 Biosynthesis of secondary metabolites; map01120 Microbial metabolism in diverse environments
	4.11_426.15023	426.15	C22 H24 N2 O8	Tetracycline	D00201	map00253 Tetracycline biosynthesis; map01057 Biosynthesis of type II polyketide products; map01130 Biosynthesis of antibiotics; map04976 Bile secretion
	14.859_406.21236	406.212	C18 H34 N2 O6 S	Lincomycin	D00223	NA
	6.706_392.19478	392.195	C22 H29 F O5	Dexamethasone	D00292	NULL
	17.444_504.30958	504.31	C24 H40 N8 O4	Dipyridamole	D00302	NA
	4.84_309.13984	309.14	C17 H18 F3 N O	Fluoxetine	D00326	NA
	8.212_382.13914	382.139	C22 H23 Cl N2 O2	Loratadine	D00364	NA
	5.256_357.12132	357.121	C18 H19 N3 O3 S	Rosiglitazone	D00596	NA
	12.942_530.28662	530.287	C30 H42 O8	Proscillaridin a	D01379	NA
	5.505_334.03247	334.032	C16 H12 Cl2 N2 O2	Lormetazepam	D01657	NA
	21.715_358.30829	358.308	C21 H42 O4	1-stearoylglycerol	D01947	NA
	5.04_366.16134	366.161	C18 H26 N2 O4 S	Glibornuride	D02427	NA
	5.571_523.16993	523.17	C28 H27 Cl F5 N O	Penfluridol	D02630	NA
	14.12_452.32947	452.329	C30 H44 O3	Boldenone undecylenate	D03145	NA
	1.646_373.10096	373.101	C21 H15 N3 O4	Deferasirox	D03669	NA
	4.53_260.12625	260.126	C13 H16 N4 O2	Diaveridine	D03771	NA
	7.779_380.14478	380.145	C14 H24 N2 O10	Ethylene glycol tetraacetic acid (egta)	D03967	NA
	11.588_250.19339	250.193	C16 H26 O2	Opeo	D05229	NA
	16.72_456.36074	456.361	C30 H48 O3	Testosterone undecanoate	D06087	NA
	0.805_276.02471	276.025	C13 H9 Cl3 N2 O	Triclocarban	D06223	NA
	1.906_372.18964	372.19	C22 H28 O5	Meprednisone	D06673	NA
	1.915_346.12393	346.124	C19 H23 Cl N2 S	Chlorproethazine	D07308	NA
	5.579_304.12866	304.129	C15 H17 F N4 O2	Flupirtine	D07978	NA
	18.923_299.28224	299.282	C18 H37 N O2	Palmitoyl ethanolamide	D08328	NA
	7.437_340.18614	340.186	C19 H24 N4 O2	Pentamidine	D08333	NULL
	4.751_516.25531	516.255	C25 H36 N6 O4 S	Udenafil	D10027	NA
Negative	0.929_427.02876	427.029	C10 H15 N5 O10 P2	Adenosine diphosphate (adp)	C00008	map00190 Oxidative phosphorylation; map00195 Photosynthesis; map00230 Purine metabolism; map00908 Zeatin biosynthesis; map01100 Metabolic pathways; map01110 Biosynthesis of secondary metabolites; map01130 Biosynthesis of antibiotics; map04068 FoxO signaling pathway; map04080 Neuroactive ligand-receptor interaction; map04142 Lysosome; map04152 AMPK signaling pathway; map04611 Platelet activation; …
	1.084_347.06255	347.063	C10 H14 N5 O7 P	Adenosine 5'-monophosphate	C00020	map00230 Purine metabolism; map00908 Zeatin biosynthesis; map01060 Biosynthesis of plant secondary metabolites; map01065 Biosynthesis of alkaloids derived from histidine and purine; map01070 Biosynthesis of plant hormones; map01100 Metabolic pathways; map01110 Biosynthesis of secondary metabolites; map01130 Biosynthesis of antibiotics; map01523 Antifolate resistance; map04022 cGMP-PKG signaling p…
	0.752_147.05300	147.053	C5 H9 N O4	L-glutamic acid	C00025	map00220 Arginine biosynthesis; map00250 Alanine, aspartate and glutamate metabolism; map00330 Arginine and proline metabolism; map00332 Carbapenem biosynthesis; map00340 Histidine metabolism; map00430 Taurine and hypotaurine metabolism; map00471 D-Glutamine and D-glutamate metabolism; map00480 Glutathione metabolism; map00524 Neomycin, kanamycin and gentamicin biosynthesis; map00630 Glyoxylate a…
	0.809_146.02131	146.021	C5 H6 O5	2-oxoglutaric acid	C00026	map00020 Citrate cycle (TCA cycle); map00040 Pentose and glucuronate interconversions; map00053 Ascorbate and aldarate metabolism; map00220 Arginine biosynthesis; map00250 Alanine, aspartate and glutamate metabolism; map00300 Lysine biosynthesis; map00310 Lysine degradation; map00340 Histidine metabolism; map00365 Furfural degradation; map00430 Taurine and hypotaurine metabolism; map00471 D-Gluta…
	1.176_118.02660	118.027	C4 H6 O4	Succinic acid	C00042	map00020 Citrate cycle (TCA cycle); map00190 Oxidative phosphorylation; map00250 Alanine, aspartate and glutamate metabolism; map00310 Lysine degradation; map00350 Tyrosine metabolism; map00360 Phenylalanine metabolism; map00361 Chlorocyclohexane and chlorobenzene degradation; map00620 Pyruvate metabolism; map00630 Glyoxylate and dicarboxylate metabolism; map00640 Propanoate metabolism; map00650 …
	0.659_607.08093	607.081	C17 H27 N3 O17 P2	Udp-n-acetylglucosamine	C00043	map00520 Amino sugar and nucleotide sugar metabolism; map00524 Neomycin, kanamycin and gentamicin biosynthesis; map00540 Lipopolysaccharide biosynthesis; map00550 Peptidoglycan biosynthesis; map01100 Metabolic pathways; map01130 Biosynthesis of antibiotics; map01502 Vancomycin resistance; map04931 Insulin resistance
	0.751_133.03742	133.037	C4 H7 N O4	L-aspartic acid	C00049	map00220 Arginine biosynthesis; map00250 Alanine, aspartate and glutamate metabolism; map00260 Glycine, serine and threonine metabolism; map00261 Monobactam biosynthesis; map00270 Cysteine and methionine metabolism; map00300 Lysine biosynthesis; map00340 Histidine metabolism; map00410 beta-Alanine metabolism; map00460 Cyanoamino acid metabolism; map00710 Carbon fixation in photosynthetic organism…
	4.723_456.10414	456.104	C17 H21 N4 O9 P	Flavin mononucleotide	C00061	map00190 Oxidative phosphorylation; map00740 Riboflavin metabolism; map00999 Biosynthesis of secondary metabolites - unclassified; map01057 Biosynthesis of type II polyketide products; map01100 Metabolic pathways; map01110 Biosynthesis of secondary metabolites; map04977 Vitamin digestion and absorption
	2.027_165.07898	165.079	C9 H11 N O2	L-phenylalanine	C00079	map00360 Phenylalanine metabolism; map00400 Phenylalanine, tyrosine and tryptophan biosynthesis; map00460 Cyanoamino acid metabolism; map00940 Phenylpropanoid biosynthesis; map00960 Tropane, piperidine and pyridine alkaloid biosynthesis; map00966 Glucosinolate biosynthesis; map00970 Aminoacyl-tRNA biosynthesis; map01060 Biosynthesis of plant secondary metabolites; map01061 Biosynthesis of phenylp…
	0.877_342.11577	342.116	C12 H22 O11	Sucrose	C00089	map00052 Galactose metabolism; map00500 Starch and sucrose metabolism; map01100 Metabolic pathways; map02010 ABC transporters; map02060 Phosphotransferase system (PTS); map04742 Taste transduction; map04973 Carbohydrate digestion and absorption
	0.828_324.03726	324.037	C9 H13 N2 O9 P	Uridine monophosphate (ump)	C00105	map00240 Pyrimidine metabolism; map01100 Metabolic pathways
	1.068_102.03146	102.031	C4 H6 O3	2-Ketobutyric acid	C00109	map00260 Glycine, serine and threonine metabolism; map00270 Cysteine and methionine metabolism; map00290 Valine, leucine and isoleucine biosynthesis; map00640 Propanoate metabolism; map00660 C5-Branched dibasic acid metabolism; map01100 Metabolic pathways; map01110 Biosynthesis of secondary metabolites; map01130 Biosynthesis of antibiotics; map01210 2-Oxocarboxylic acid metabolism; map01230 Biosy…
	5.404_244.08777	244.088	C10 H16 N2 O3 S	Biotin	C00120	map00780 Biotin metabolism; map01100 Metabolic pathways; map02010 ABC transporters; map04977 Vitamin digestion and absorption
	1.101_612.15287	612.153	C20 H32 N6 O12 S2	L-glutathione oxidized	C00127	map00480 Glutathione metabolism; map04216 Ferroptosis; map04918 Thyroid hormone synthesis
	0.744_132.05342	132.053	C4 H8 N2 O3	Asparagine	C00152	map00250 Alanine, aspartate and glutamate metabolism; map00460 Cyanoamino acid metabolism; map00970 Aminoacyl-tRNA biosynthesis; map01060 Biosynthesis of plant secondary metabolites; map01100 Metabolic pathways; map01110 Biosynthesis of secondary metabolites; map01230 Biosynthesis of amino acids; map04974 Protein digestion and absorption; map04978 Mineral absorption; map05230 Central carbon metab…
	1.101_192.02679	192.027	C6 H8 O7	Citric acid	C00158	map00020 Citrate cycle (TCA cycle); map00250 Alanine, aspartate and glutamate metabolism; map00630 Glyoxylate and dicarboxylate metabolism; map00720 Carbon fixation pathways in prokaryotes; map01060 Biosynthesis of plant secondary metabolites; map01061 Biosynthesis of phenylpropanoids; map01062 Biosynthesis of terpenoids and steroids; map01063 Biosynthesis of alkaloids derived from shikimate path…
	0.77_178.04741	178.047	C6 H10 O6	Δ-gluconic acid δ-lactone	C00198	map00030 Pentose phosphate pathway; map01100 Metabolic pathways; map01110 Biosynthesis of secondary metabolites; map01120 Microbial metabolism in diverse environments; map01130 Biosynthesis of antibiotics; map01200 Carbon metabolism
	0.748_180.06310	180.063	C6 H12 O6	L-Sorbose	C00247	NULL
	16.228_256.23878	256.239	C16 H32 O2	Palmitic acid	C00249	map00061 Fatty acid biosynthesis; map00062 Fatty acid elongation; map00071 Fatty acid degradation; map00073 Cutin, suberine and wax biosynthesis; map01040 Biosynthesis of unsaturated fatty acids; map01060 Biosynthesis of plant secondary metabolites; map01100 Metabolic pathways; map01212 Fatty acid metabolism
	0.745_226.06866	226.069	C6 H12 O6	D-(+)-glucose	C00293	NA
	1.204_192.06312	192.063	C7 H12 O6	D-(-)-quinic acid	C00296	map00400 Phenylalanine, tyrosine and tryptophan biosynthesis
	1.101_244.06898	244.069	C9 H12 N2 O6	Uridine	C00299	map00240 Pyrimidine metabolism; map01100 Metabolic pathways
	0.65_339.99565	339.996	C6 H14 O12 P2	D-Fructose-1,6-diphosphate	C00354	NA
	2.873_219.11173	219.112	C10 H13 N5 O	Trans-zeatin	C00371	map00908 Zeatin biosynthesis; map01060 Biosynthesis of plant secondary metabolites; map01070 Biosynthesis of plant hormones; map01100 Metabolic pathways; map01110 Biosynthesis of secondary metabolites; map04075 Plant hormone signal transduction
	6.74_302.04147	302.041	C15 H10 O7	Quercetin	C00389	map00941 Flavonoid biosynthesis; map00944 Flavone and flavonol biosynthesis; map01100 Metabolic pathways; map01110 Biosynthesis of secondary metabolites; map04152 AMPK signaling pathway
	5.349_131.09458	131.095	C6 H13 N O2	L-Isoleucine	C00407	map00280 Valine, leucine and isoleucine degradation; map00290 Valine, leucine and isoleucine biosynthesis; map00460 Cyanoamino acid metabolism; map00960 Tropane, piperidine and pyridine alkaloid biosynthesis; map00966 Glucosinolate biosynthesis; map00970 Aminoacyl-tRNA biosynthesis; map01060 Biosynthesis of plant secondary metabolites; map01064 Biosynthesis of alkaloids derived from ornithine, ly…
	6.984_148.05241	148.052	C9 H8 O2	Trans-cinnamic acid	C00423	NULL
	1.123_131.05814	131.058	C5 H9 N O3	5-Aminolevulinic acid	C00430	map00260 Glycine, serine and threonine metabolism; map00860 Porphyrin and chlorophyll metabolism; map01060 Biosynthesis of plant secondary metabolites; map01100 Metabolic pathways; map01110 Biosynthesis of secondary metabolites; map01120 Microbial metabolism in diverse environments; map02010 ABC transporters
	3.56_117.07879	117.079	C5 H11 N O2	5-aminovaleric acid	C00431	map00310 Lysine degradation; map00330 Arginine and proline metabolism; map01120 Microbial metabolism in diverse environments
	0.754_120.04205	120.042	C5 H4 N4	Purine	C00465	NULL
	6.493_270.15748	270.157	C18 H22 O2	Estrone	C00468	map00140 Steroid hormone biosynthesis; map01100 Metabolic pathways; map04913 Ovarian steroidogenesis; map04917 Prolactin signaling pathway; map07226 Progesterone, androgen and estrogen receptor agonists/antagonists
	0.782_150.05261	150.053	C5 H10 O5	D-(-)-lyxose	C00476	map00040 Pentose and glucuronate interconversions
	6.662_224.06826	224.068	C11 H12 O5	Sinapinic acid	C00482	map00940 Phenylpropanoid biosynthesis; map01061 Biosynthesis of phenylpropanoids; map01100 Metabolic pathways; map01110 Biosynthesis of secondary metabolites
	1.638_132.04220	132.042	C5 H8 O4	Glutaric acid	C00489	map00071 Fatty acid degradation; map00310 Lysine degradation; map01120 Microbial metabolism in diverse environments
	1.08_504.16773	504.168	C18 H32 O16	D-raffinose	C00492	map00052 Galactose metabolism; map02010 ABC transporters
	5.462_134.02141	134.021	C4 H6 O5	D-(+)-malic acid	C00497	map00650 Butanoate metabolism
	7.512_138.03161	138.032	C7 H6 O3	3-hydroxybenzoic acid	C00587	map00362 Benzoate degradation; map00400 Phenylalanine, tyrosine and tryptophan biosynthesis; map00623 Toluene degradation; map00624 Polycyclic aromatic hydrocarbon degradation; map01120 Microbial metabolism in diverse environments; map01220 Degradation of aromatic compounds
	6.147_120.05756	120.058	C8 H8 O	Phenylacetaldehyde	C00601	map00360 Phenylalanine metabolism; map00643 Styrene degradation; map01100 Metabolic pathways; map01120 Microbial metabolism in diverse environments
	4.712_122.03681	122.037	C7 H6 O2	4-hydroxybenzaldehyde	C00633	map00363 Bisphenol degradation; map00623 Toluene degradation; map00627 Aminobenzoate degradation; map01061 Biosynthesis of phenylpropanoids; map01100 Metabolic pathways; map01120 Microbial metabolism in diverse environments
	0.814_134.02138	134.021	C4 H6 O5	Dl-malic acid	C00711	NULL
	9.611_274.08361	274.084	C15 H14 O5	Phloretin	C00774	map00941 Flavonoid biosynthesis; map01110 Biosynthesis of secondary metabolites
	4.266_138.03163	138.032	C7 H6 O3	Salicylic acid	C00805	map00360 Phenylalanine metabolism; map00621 Dioxin degradation; map00624 Polycyclic aromatic hydrocarbon degradation; map00626 Naphthalene degradation; map01053 Biosynthesis of siderophore group nonribosomal peptides; map01061 Biosynthesis of phenylpropanoids; map01070 Biosynthesis of plant hormones; map01100 Metabolic pathways; map01110 Biosynthesis of secondary metabolites; map01120 Microbial m…
	3.821_204.08973	204.09	C11 H12 N2 O2	Dl-tryptophan	C00806	NULL
	6.349_164.04733	164.047	C9 H8 O3	4-coumaric acid	C00811	map00130 Ubiquinone and other terpenoid-quinone biosynthesis; map00350 Tyrosine metabolism; map00360 Phenylalanine metabolism; map00940 Phenylpropanoid biosynthesis; map00950 Isoquinoline alkaloid biosynthesis; map01061 Biosynthesis of phenylpropanoids; map01100 Metabolic pathways; map01110 Biosynthesis of secondary metabolites; map01220 Degradation of aromatic compounds
	0.743_146.06895	146.069	C5 H10 N2 O3	D-(-)-glutamine	C00819	map00471 D-Glutamine and D-glutamate metabolism; map01100 Metabolic pathways
	0.772_210.03731	210.037	C6 H10 O8	Mucic acid	C00879	map00053 Ascorbate and aldarate metabolism
	2.121_226.09509	226.095	C10 H14 N2 O4	Porphobilinogen	C00931	map00860 Porphyrin and chlorophyll metabolism; map01100 Metabolic pathways; map01110 Biosynthesis of secondary metabolites; map01120 Microbial metabolism in diverse environments
	1.461_220.08446	220.084	C11 H12 N2 O3	5-Hydroxytryptophan	C01017	NULL
	0.766_342.11550	342.115	C12 H22 O11	Α,α-trehalose	C01083	map00500 Starch and sucrose metabolism; map01100 Metabolic pathways; map01110 Biosynthesis of secondary metabolites; map02010 ABC transporters; map02060 Phosphotransferase system (PTS)
	1.104_148.03691	148.037	C5 H8 O5	D-α-hydroxyglutaric acid	C01087	NULL
	5.039_180.04222	180.042	C9 H8 O4	Caffeic acid	C01197	NA
	14.366_292.20338	292.203	C18 H28 O3	12-oxo phytodienoic acid	C01226	map00592 alpha-Linolenic acid metabolism; map01100 Metabolic pathways; map01110 Biosynthesis of secondary metabolites
	1.479_170.02143	170.021	C7 H6 O5	Gallic acid	C01424	map00627 Aminobenzoate degradation; map01061 Biosynthesis of phenylpropanoids; map01120 Microbial metabolism in diverse environments
	1.701_436.15747	436.157	C17 H26 O10	Loganin	C01433	map00902 Monoterpenoid biosynthesis; map01062 Biosynthesis of terpenoids and steroids; map01100 Metabolic pathways; map01110 Biosynthesis of secondary metabolites
	2.323_332.11006	332.11	C13 H18 O7	D(-)-Salicin	C01451	map00010 Glycolysis / Gluconeogenesis; map01061 Biosynthesis of phenylpropanoids; map02060 Phosphotransferase system (PTS); map04742 Taste transduction
	5.323_180.04222	180.042	C9 H8 O4	Caffeic acid	C01481	NA
	6.627_194.05774	194.058	C10 H10 O4	Ferulic acid	C01494	map00940 Phenylpropanoid biosynthesis; map01061 Biosynthesis of phenylpropanoids; map01100 Metabolic pathways; map01110 Biosynthesis of secondary metabolites
	6.806_194.05774	194.058	C10 H10 O4	trans-ferulic acid	C01494	map00940 Phenylpropanoid biosynthesis; map01061 Biosynthesis of phenylpropanoids; map01100 Metabolic pathways; map01110 Biosynthesis of secondary metabolites
	2.972_376.13659	376.137	C16 H24 O10	Loganic acid	C01512	map00902 Monoterpenoid biosynthesis; map01110 Biosynthesis of secondary metabolites
	5.71_286.04639	286.046	C15 H10 O6	Luteolin	C01514	map00941 Flavonoid biosynthesis; map00944 Flavone and flavonol biosynthesis; map01100 Metabolic pathways; map01110 Biosynthesis of secondary metabolites
	0.807_112.01602	112.016	C5 H4 O3	2-furoic acid	C01546	map00365 Furfural degradation; map01120 Microbial metabolism in diverse environments
	0.745_132.08970	132.09	C5 H12 N2 O2	Ornithine	C01602	map00220 Arginine biosynthesis; map00330 Arginine and proline metabolism; map00472 D-Arginine and D-ornithine metabolism; map00480 Glutathione metabolism; map00999 Biosynthesis of secondary metabolites - unclassified; map01060 Biosynthesis of plant secondary metabolites; map01064 Biosynthesis of alkaloids derived from ornithine, lysine and nicotinic acid; map01100 Metabolic pathways; map01110 Bio…
	4.711_166.02645	166.026	C8 H6 O4	Phthalic acid	C01606	map00624 Polycyclic aromatic hydrocarbon degradation; map01100 Metabolic pathways; map01120 Microbial metabolism in diverse environments; map01220 Degradation of aromatic compounds; map02010 ABC transporters
	6.68_304.05792	304.058	C15 H12 O7	Taxifolin	C01617	map00941 Flavonoid biosynthesis; map01061 Biosynthesis of phenylpropanoids; map01100 Metabolic pathways; map01110 Biosynthesis of secondary metabolites
	6.939_130.02659	130.027	C5 H6 O4	Citraconic acid	C01732	map00290 Valine, leucine and isoleucine biosynthesis; map00660 C5-Branched dibasic acid metabolism; map01100 Metabolic pathways; map01210 2-Oxocarboxylic acid metabolism
	4.79_110.03679	110.037	C6 H6 O2	Resorcinol	C01751	map00362 Benzoate degradation; map01120 Microbial metabolism in diverse environments
	1.388_284.07513	284.075	C10 H12 N4 O6	Xanthosine	C01762	map00230 Purine metabolism; map00232 Caffeine metabolism; map01065 Biosynthesis of alkaloids derived from histidine and purine; map01100 Metabolic pathways; map01110 Biosynthesis of secondary metabolites
	5.801_164.04729	164.047	C9 H8 O3	2-hydroxycinnamic acid	C01772	map00360 Phenylalanine metabolism; map00940 Phenylpropanoid biosynthesis; map01110 Biosynthesis of secondary metabolites; map01120 Microbial metabolism in diverse environments
	7.678_448.10034	448.1	C21 H20 O11	Homoorientin	C01821	NULL
	6.301_168.04219	168.042	C8 H8 O4	Orsellinic acid	C01839	NULL
	6.209_214.13159	214.132	C10 H18 N2 O3	Desthiobiotin	C01909	map00780 Biotin metabolism; map01100 Metabolic pathways
	5.685_205.07368	205.074	C11 H11 N O3	Indole-3-lactic acid	C02043	NULL
	3.064_188.11596	188.116	C8 H16 N2 O3	Glycyl-l-leucine	C02155	NULL
	6.416_126.03169	126.032	C6 H6 O3	Phloroglucinol	C02183	map00627 Aminobenzoate degradation; map01120 Microbial metabolism in diverse environments
	15.481_470.33878	470.339	C30 H46 O4	18-β-glycyrrhetinic acid	C02283	NULL
	0.782_180.06316	180.063	C6 H12 O6	D-(-)-fructose	C02336	map00520 Amino sugar and nucleotide sugar metabolism
	2.038_174.10907	174.109	C6 H14 N4 O2	Dl-arginine	C02385	NULL
	1.404_131.09457	131.095	C6 H13 N O2	Dl-β-leucine	C02486	NULL
	4.282_176.06838	176.068	C7 H12 O5	2-isopropylmalic acid	C02504	map00290 Valine, leucine and isoleucine biosynthesis; map00620 Pyruvate metabolism; map01100 Metabolic pathways; map01110 Biosynthesis of secondary metabolites; map01210 2-Oxocarboxylic acid metabolism; map01230 Biosynthesis of amino acids
	7.431_178.06294	178.063	C10 H10 O3	Ferulaldehyde	C02666	map00940 Phenylpropanoid biosynthesis; map01061 Biosynthesis of phenylpropanoids; map01100 Metabolic pathways; map01110 Biosynthesis of secondary metabolites
	8.296_230.15146	230.151	C12 H22 O4	Dodecanedioic acid	C02678	NULL
	3.865_191.06155	191.062	C7 H13 N O3 S	N-acetyl-l-methionine	C02712	NA
	3.365_179.06152	179.062	C6 H13 N O3 S	Cyclamic acid	C02824	map00930 Caprolactam degradation; map01120 Microbial metabolism in diverse environments
	5.459_320.05294	320.053	C15 H12 O8	Dihydromyricetin	C02906	NA
	9.132_176.04732	176.047	C10 H8 O3	4-methylumbelliferone	C03081	NULL
	3.599_473.16503	473.165	C20 H23 N7 O7	Folinic acid	C03479	NA
	5.569_207.08936	207.089	C11 H13 N O3	N-Acetyl-L-phenylalanine	C03519	map00360 Phenylalanine metabolism
	6.069_207.08950	207.089	C11 H13 N O3	N-acetyl-l-phenylalanine	C03519	map00360 Phenylalanine metabolism
	8.111_228.07844	228.078	C14 H12 O3	Resveratrol	C03582	map00945 Stilbenoid, diarylheptanoid and gingerol biosynthesis; map01061 Biosynthesis of phenylpropanoids; map01110 Biosynthesis of secondary metabolites; map04211 Longevity regulating pathway; map04212 Longevity regulating pathway - worm
	3.545_202.08400	202.084	C9 H14 O5	Methyloxalacetic acid diethyl ester	C04067	NULL
	8.221_358.14130	358.141	C20 H22 O6	(+)-Pinoresinol	C05366	map00999 Biosynthesis of secondary metabolites - unclassified; map01061 Biosynthesis of phenylpropanoids; map01110 Biosynthesis of secondary metabolites
	5.027_290.04227	290.042	C7 H15 O10 P	D-sedoheptulose 7-phosphate	C05382	NA
	0.812_174.01617	174.016	C6 H6 O6	Dehydroascorbic acid	C05422	NA
	5.664_372.17833	372.178	C16 H28 N4 O4 S	Biocytin	C05552	NA
	8.624_182.05785	182.058	C9 H10 O4	Homovanillic acid	C05582	map00350 Tyrosine metabolism; map01100 Metabolic pathways; map04728 Dopaminergic synapse
	4.53_138.03165	138.032	C7 H6 O3	2,5-dihydroxybenzaldehyde	C05585	map00350 Tyrosine metabolism; map01100 Metabolic pathways; map01120 Microbial metabolism in diverse environments
	8.538_288.06296	288.063	C15 H12 O6	Eriodictyol	C05631	map00941 Flavonoid biosynthesis; map01110 Biosynthesis of secondary metabolites
	5.836_152.04725	152.047	C8 H8 O3	2-hydroxyphenylacetic acid	C05852	map00360 Phenylalanine metabolism; map00643 Styrene degradation; map01100 Metabolic pathways; map01120 Microbial metabolism in diverse environments
	4.164_358.12611	358.126	C15 H20 O7	P-coumaryl alcohol 4-glucoside	C05855	map00940 Phenylpropanoid biosynthesis
	7.013_244.07316	244.073	C14 H12 O4	Piceatannol	C05901	map00945 Stilbenoid, diarylheptanoid and gingerol biosynthesis; map01110 Biosynthesis of secondary metabolites
	6.969_332.05624	332.056	C10 H13 N4 O7 P	2'-deoxyinosine 5'-monophosphate	C06196	map00230 Purine metabolism
	10.495_398.22766	398.228	C20 H32 O5	Prostaglandin f3α	C06476	NULL
	1.421_168.04225	168.042	C8 H8 O4	Vanillic acid	C06672	map00627 Aminobenzoate degradation; map01120 Microbial metabolism in diverse environments
	6.867_124.05250	124.052	C7 H8 O2	4-Methylcatechol	C06730	map00622 Xylene degradation; map00623 Toluene degradation; map00626 Naphthalene degradation; map01100 Metabolic pathways; map01120 Microbial metabolism in diverse environments; map01220 Degradation of aromatic compounds
	5.039_136.05245	136.052	C8 H8 O2	2-methylbenzoic acid	C07215	map00622 Xylene degradation; map01100 Metabolic pathways; map01120 Microbial metabolism in diverse environments; map01220 Degradation of aromatic compounds
	6.088_308.14680	308.147	C19 H20 N2 O2	Phenylbutazone	C07440	NULL
	14.556_429.27217	429.272	C29 H35 N O2	Mifepristone	C07652	NULL
	0.75_196.05793	196.058	C6 H12 O7	Gluconic acid	C08038	map00030 Pentose phosphate pathway; map01100 Metabolic pathways; map01110 Biosynthesis of secondary metabolites; map01120 Microbial metabolism in diverse environments; map01130 Biosynthesis of antibiotics; map01200 Carbon metabolism
	5.81_434.21474	434.215	C24 H31 F O6	Dexamethasone acetate	C08174	NULL
	6.28_174.08908	174.089	C8 H14 O4	Suberic acid	C08278	NULL
	5.188_457.15794	457.158	C20 H27 N O11	D(-)-amygdalin	C08325	map00460 Cyanoamino acid metabolism; map01110 Biosynthesis of secondary metabolites
	1.116_283.09110	283.091	C10 H13 N5 O5	Isoguanosine	C08432	NULL
	14.362_488.34910	488.349	C30 H48 O5	Asiatic acid	C08617	NULL
	13.404_488.34920	488.349	C30 H48 O5	Asiatic acid	C08617	NULL
	6.67_376.15189	376.152	C20 H24 O7	Ailanthone	C08747	NULL
	6.73_348.15703	348.157	C19 H24 O6	Eurycomalactone	C08759	NULL
	17.351_472.35441	472.354	C30 H48 O4	Echinocystic acid	C08942	NULL
	14.802_486.33353	486.334	C30 H46 O5	Quillaic acid	C08972	NULL
	19.414_456.35956	456.36	C30 H48 O3	Ursolic acid	C08988	NULL
	5.008_596.17353	596.174	C27 H32 O15	Eriocitrin	C09732	NA
	6.041_596.17427	596.174	C27 H32 O15	Eriocitrin	C09732	NA
	3.627_362.12092	362.121	C15 H22 O10	Catalpol	C09773	NULL
	5.081_388.13665	388.137	C17 H24 O10	Geniposide	C09781	NULL
	5.185_356.11070	356.111	C16 H20 O9	Gentiopicrin	C09782	map01066 Biosynthesis of alkaloids derived from terpenoid and polyketide; map01110 Biosynthesis of secondary metabolites
	1.983_434.14174	434.142	C17 H24 O10	Verbenalin	C09802	NULL
	5.573_128.08375	128.084	C7 H12 O2	Cyclohexanecarboxylic Acid	C09822	map00362 Benzoate degradation; map01120 Microbial metabolism in diverse environments
	12.131_256.07313	256.073	C15 H12 O4	Pinocembrin	C09827	NA
	12.132_254.05752	254.058	C15 H10 O4	Chrysin	C10028	map00941 Flavonoid biosynthesis
	3.053_436.10005	436.1	C20 H20 O11	Irisxanthone	C10067	NULL
	8.86_316.05791	316.058	C16 H12 O7	Isorhamnetin	C10084	NULL
	8.766_302.04225	302.042	C15 H10 O7	Morin	C10105	NULL
	7.578_318.03722	318.037	C15 H10 O8	Myricetin	C10107	map00941 Flavonoid biosynthesis; map00944 Flavone and flavonol biosynthesis; map01110 Biosynthesis of secondary metabolites
	3.828_464.09485	464.095	C21 H20 O12	Myricitrin	C10108	NA
	5.69_406.12599	406.126	C20 H22 O9	Astringin	C10245	NULL
	6.52_390.13097	390.131	C20 H22 O8	Polydatin	C10275	NULL
	10.67_288.09931	288.099	C16 H16 O5	Alkannin	C10292	NA
	7.525_492.12605	492.126	C23 H24 O12	Aurantio-obtusin β-D-glucoside	C10303	NULL
	6.287_474.07893	474.079	C22 H18 O12	Cichoric acid	C10437	NA
	7.292_522.13600	522.136	C24 H26 O13	Iridin	C10465	NULL
	7.092_516.12575	516.126	C25 H24 O12	4,5-dicaffeoylquinic acid	C10468	NULL
	4.702_516.12581	516.126	C25 H24 O12	Isochlorogenic acid B	C10468	NULL
	6.137_640.20119	640.201	C29 H36 O16	Plantamajoside	C10485	NULL
	8.779_476.13114	476.131	C22 H22 O9	Ononin	C10509	NA
	4.498_460.15739	460.157	C20 H28 O12	Paeonolide	C10715	NULL
	5.289_198.05263	198.053	C9 H10 O5	Syringic acid	C10833	map00627 Aminobenzoate degradation; map01120 Microbial metabolism in diverse environments
	11.695_464.24016	464.24	C25 H36 O8	Testosterone glucuronide	C11134	map00140 Steroid hormone biosynthesis
	3.941_374.12096	374.121	C16 H22 O10	Geniposidic acid	C11673	NA
	2.057_428.15240	428.152	C22 H19 F3 N4 O2	Sb243213a	C11743	NULL
	8.209_330.14639	330.146	C19 H22 O5	Gibberellin a7	C11867	map00904 Diterpenoid biosynthesis; map01110 Biosynthesis of secondary metabolites
	2.438_306.07377	306.074	C15 H14 O7	Epigallocatechin	C12136	map00941 Flavonoid biosynthesis; map01110 Biosynthesis of secondary metabolites
	7.153_448.10049	448.1	C21 H20 O11	Astragalin	C12249	map00944 Flavone and flavonol biosynthesis; map01110 Biosynthesis of secondary metabolites
	2.248_219.11040	219.11	C9 H17 N O5	Calcium pantothenate	C12276	NULL
	6.148_164.04731	164.047	C9 H8 O3	3-coumaric acid	C12621	map00360 Phenylalanine metabolism; map01120 Microbial metabolism in diverse environments; map01220 Degradation of aromatic compounds
	13.268_314.24544	314.245	C18 H34 O4	(+/-)12(13)-dihome	C14829	map00591 Linoleic acid metabolism
	14.758_294.21906	294.219	C18 H30 O3	13(s)-hotre	C16316	map00592 alpha-Linolenic acid metabolism
	0.778_210.07364	210.074	C8 H10 N4 O3	1,3,7-trimethyluric acid	C16361	map00232 Caffeine metabolism; map01120 Microbial metabolism in diverse environments
	3.831_328.05801	328.058	C17 H12 O7	Aflatoxin g1	C16755	map00254 Aflatoxin biosynthesis; map01130 Biosynthesis of antibiotics
	1.142_422.08424	422.084	C19 H18 O11	Isomangiferin	C16979	NA
	7.197_580.21542	580.215	C27 H34 O11	Forsythin	C17048	NULL
	7.092_354.09450	354.094	C16 H18 O9	Neochlorogenic acid	C17147	NULL
	6.25_450.11571	450.116	C21 H22 O11	Astilbin	C17449	NULL
	8.576_290.07862	290.079	C15 H14 O6	Catechin	C17590	map00941 Flavonoid biosynthesis; map01061 Biosynthesis of phenylpropanoids; map01110 Biosynthesis of secondary metabolites
	5.364_578.14235	578.142	C30 H26 O12	Procyanidin B2	C17639	NULL
	9.95_330.07354	330.074	C17 H14 O7	Aurantio-obtusin	C17670	NULL
	8.228_314.07863	314.079	C17 H14 O6	Pectolinarigenin	C17784	NULL
	6.532_192.04213	192.042	C10 H8 O4	Isoscopoletin	C18079	NULL
	15.887_272.23462	272.235	C16 H32 O3	16-hydroxyhexadecanoic acid	C18218	map00073 Cutin, suberine and wax biosynthesis; map01100 Metabolic pathways
	18.942_272.23462	272.235	C16 H32 O3	16-hydroxyhexadecanoic acid	C18218	map00073 Cutin, suberine and wax biosynthesis; map01100 Metabolic pathways
	11.577_286.21391	286.214	C16 H30 O4	Hexadecanedioic acid	C19615	map00073 Cutin, suberine and wax biosynthesis; map01100 Metabolic pathways
	9.702_401.27742	401.277	C21 H39 N O6	Myriocin	C19914	NULL
	10.501_442.29253	442.293	C24 H42 O7	Ascorbyl stearate	C20340	NA
	8.153_192.04215	192.042	C10 H8 O4	Noreugenin	C20462	NULL
	2.254_147.08951	147.09	C6 H13 N O3	4-Hydroxyisoleucine	C20802	NULL
	1.149_176.03189	176.032	C6 H8 O6	Ascorbic acid	D00018	map00053 Ascorbate and aldarate metabolism; map00480 Glutathione metabolism; map01100 Metabolic pathways; map01110 Biosynthesis of secondary metabolites; map01120 Microbial metabolism in diverse environments; map02060 Phosphotransferase system (PTS); map04066 HIF-1 signaling pathway; map04977 Vitamin digestion and absorption
	5.395_317.19472	317.195	C19 H27 N O3	Nateglinide	D01111	NA
	0.836_116.01097	116.011	C4 H4 O4	Fumaric acid	D02308	map00020 Citrate cycle (TCA cycle); map00190 Oxidative phosphorylation; map00220 Arginine biosynthesis; map00250 Alanine, aspartate and glutamate metabolism; map00350 Tyrosine metabolism; map00360 Phenylalanine metabolism; map00620 Pyruvate metabolism; map00643 Styrene degradation; map00650 Butanoate metabolism; map00720 Carbon fixation pathways in prokaryotes; map00760 Nicotinate and nicotinamid…
	1.054_117.04261	117.043	C4 H7 N O3	N-acetylglycine	D03568	NA
	10.331_610.27662	610.277	C35 H38 N4 O6	Manidipine	D08155	NA
