# Supplementary material for: Effects of Different Chemicals on Sexual Regulation in Persimmon (Diospyros kaki Thunb.) Flowers
Source: Front Plant Sci. 2022 May 26;13:876086. doi: 10.3389/fpls.2022.876086 (PMC9179176; doi:10.3389/fpls.2022.876086)
Supplement: Supplementary file 6 [file Table_6.XLS]

## Sheet: sheet 1
Supplementary Table 8 Different metabolites between treatment and control samples.
Ion mode	Metabolite ID	Name	KEGG.ID	Pathway	Area[Treatment-Treatment-1]	Area[Treatment-Treatment-2]	Area[Treatment-Treatment-3]	Area[Control-Control-1]	Area[Control-Control-2]	Area[Control-Control-3]	P value	Log2FC	Type
Positive	1.118_135.06856	N-benzylformamide	C15561	NULL	5.36646e+07	5.65874e+07	6.72833e+07	4.3469e+07	4.68323e+07	4.37967e+07	0.0438569	0.404818	Up
	1.119_164.04751	2-hydroxycinnamic acid	C01772	map00360 Phenylalanine metabolism; map00940 Phenylpropanoid biosynthesis; map01110 Biosynthesis of secondary metabolites; map01120 Microbial metabolism in diverse environments	3.65316e+08	3.74205e+08	4.27695e+08	2.98096e+08	3.0646e+08	2.77272e+08	0.0132881	0.4045	Up
	1.403_131.09485	L-Isoleucine	C00407	map00280 Valine, leucine and isoleucine degradation; map00290 Valine, leucine and isoleucine biosynthesis; map00460 Cyanoamino acid metabolism; map00960 Tropane, piperidine and pyridine alkaloid biosynthesis; map00966 Glucosinolate biosynthesis; map00970 Aminoacyl-tRNA biosynthesis; map01060 Biosynthesis of plant secondary metabolites; map01064 Biosynthesis of alkaloids derived from ornithine, ly…	7.14941e+08	6.89907e+08	7.13187e+08	6.01448e+08	5.77746e+08	5.51736e+08	0.0063958	0.29118	Up
	10.659_309.19397	2-[(3s)-1-(1-methyl-4-piperidinyl)-3-pyrrolidinyl]-1h-benzimidazole-5-carbonitrile	NA	NA	4.17171e+06	3.74102e+06	4.35743e+06	1.7068e+06	2.21577e+06	2.83439e+06	0.0421452	0.860709	Up
	11.539_323.20965	2-methoxy-n-[(3s,3as,8s,9s,9as,9bs)-3,5a,9-trimethyl-2-oxododecahydronaphtho[1,2-b]furan-8-yl]acetamide	NA	NA	4.07916e+07	3.43729e+07	3.62707e+07	2.07742e+07	1.93167e+07	2.64725e+07	0.0162707	0.743404	Up
	17.034_525.38860	Peg monolaurate n7	NA	NA	766583	2.88822e+06	570328	90400.3	153963	193685	0.0377162	3.26983	Up
	17.131_341.29293	N-acetylsphingosine	NA	NA	5.05443e+07	4.01965e+07	3.23481e+07	1.2823e+07	1.04509e+07	1.98312e+07	0.0127466	1.51377	Up
	18.82_176.04742	7-Methoxycoumarin	C09268	NULL	2.37161e+06	2.25268e+06	2.69814e+06	1.79277e+06	2.09435e+06	1.76489e+06	0.0277269	0.373558	Up
	18.898_306.25572	11(z),14(z),17(z)-eicosatrienoic acid	C16522	map01040 Biosynthesis of unsaturated fatty acids	2.23895e+06	1.83265e+06	1.37052e+06	327135	630746	902211	0.0437831	1.5488	Up
	2.062_283.10272	Ethyl 2-cyano-2-[2-(3-phenyl-1h-pyrazol-5-yl)hydrazono]acetate	NA	NA	9.22197e+06	7.88029e+06	1.78699e+07	1.49105e+06	2.64566e+06	1.88016e+06	0.00701686	2.53912	Up
	2.424_304.06960	4-(1,3-dithian-2-yliden)-3-methyl-1-(4-methylphenyl)-4,5-dihydro-1h-pyrazol-5-one	NA	NA	2.57751e+07	2.12615e+07	2.54356e+07	1.39552e+07	1.15132e+07	1.84312e+07	0.0459598	0.72322	Up
	3.827_145.05300	4-indolecarbaldehyde	NA	NA	1.40922e+08	1.16098e+08	1.4236e+08	8.49479e+07	9.26176e+07	1.1269e+08	0.0419329	0.460441	Up
	3.829_204.09016	L-tryptophan	C00078	map00260 Glycine, serine and threonine metabolism; map00380 Tryptophan metabolism; map00400 Phenylalanine, tyrosine and tryptophan biosynthesis; map00404 Staurosporine biosynthesis; map00901 Indole alkaloid biosynthesis; map00966 Glucosinolate biosynthesis; map00970 Aminoacyl-tRNA biosynthesis; map01060 Biosynthesis of plant secondary metabolites; map01061 Biosynthesis of phenylpropanoids; map010…	2.1797e+09	2.87487e+09	2.84823e+09	1.45066e+09	1.61288e+09	1.5372e+09	0.0191098	0.780498	Up
	3.833_131.07371	Skatole	C08313	NULL	1.22669e+07	1.31609e+07	1.63134e+07	9.09124e+06	1.09941e+07	9.85535e+06	0.0406407	0.479362	Up
	3.833_143.07381	6-methylquinoline	NA	NA	5.38069e+07	5.1776e+07	6.77052e+07	3.76432e+07	4.16307e+07	4.2024e+07	0.0372961	0.51462	Up
	5.302_292.10929	Coumatetralyl	NA	NA	1.15902e+07	1.0865e+07	1.01746e+07	9.35665e+06	8.3292e+06	8.65666e+06	0.0138876	0.308796	Up
	5.442_205.07414	Indole-3-lactic acid	C02043	NULL	3.63978e+07	3.37092e+07	3.57946e+07	3.08254e+07	2.85402e+07	2.81484e+07	0.00711553	0.27514	Up
	5.476_449.13012	5-(1,3-benzodioxol-5-yl)-3-[(2-{[3-(trifluoromethyl)benzyl]thio}ethyl)amino]cyclohex-2-en-1-one	NA	NA	3.56515e+06	4.14954e+06	6.11285e+06	1.26082e+06	1.90671e+06	2.63471e+06	0.0328183	1.25286	Up
	5.627_390.16799	Pseudolaric acid C	NA	NA	4.07442e+06	4.24302e+06	3.87244e+06	3.36983e+06	3.4582e+06	3.2281e+06	0.00547424	0.277609	Up
	6.085_370.13938	5,7-dihydroxy-2-(4-hydroxy-3-methoxyphenyl)-6-(3-methyl-2-buten-1-yl)-2,3-dihydro-4h-chromen-4-one	NA	NA	5.30375e+06	4.66449e+06	4.93114e+06	1.7788e+06	2.68535e+06	3.03732e+06	0.0422484	0.990008	Up
	6.262_152.12029	Camphor	C18369	NULL	9.11922e+06	1.02065e+07	9.7638e+06	7.11866e+06	7.07467e+06	7.85059e+06	0.00413356	0.400119	Up
	7.075_396.15740	4-[2-(4-allyl-2,6-dimethoxyphenoxy)-1-hydroxypropyl]-2-methoxyphenol	NA	NA	1.3785e+07	1.29846e+07	1.22514e+07	1.00524e+07	1.10403e+07	1.1419e+07	0.0237592	0.263294	Up
	14.719_516.33065	Taurodeoxycholic acid	NA	NA	4.53848e+06	4.33575e+06	4.6519e+06	1.79326e+07	1.37487e+07	8.54962e+06	0.0392858	-1.57255	Down
	14.719_684.39030	Prostaglandin e2-biotin	NA	NA	1.59284e+06	1.5847e+06	1.54631e+06	7.77507e+06	5.62721e+06	3.31509e+06	0.0398132	-1.82331	Down
	15.102_306.21947	11β-hydroxyandrosterone	C14606	NULL	3.91139e+06	4.55505e+06	3.23312e+06	1.07045e+07	8.67591e+06	5.61686e+06	0.0412617	-1.09531	Down
	16.392_448.28308	Withanolide a	NA	NA	1.25284e+06	2.88756e+06	1.90582e+06	4.35075e+06	1.4417e+07	8.01958e+06	0.0327358	-2.14745	Down
	17.323_353.29296	Anandamide (aea)	C11695	map04080 Neuroactive ligand-receptor interaction; map04714 Thermogenesis; map04723 Retrograde endocannabinoid signaling; map04750 Inflammatory mediator regulation of TRP channels	913689	1.42367e+06	1.26232e+06	1.99653e+06	3.02187e+06	1.78817e+06	0.0407329	-0.919058	Down
	17.4_734.49068	Azithromycin impurity a	NA	NA	4.71765e+06	4.15892e+06	4.14885e+06	7.31998e+06	7.59196e+06	6.32638e+06	0.00286765	-0.705341	Down
	18.51_354.27705	1-linoleoyl glycerol	NA	NA	1.37045e+08	1.35103e+08	1.51223e+08	2.742e+08	2.77706e+08	1.98023e+08	0.0275893	-0.824831	Down
	19.836_356.29261	Monoolein	NA	NA	9.72139e+06	9.16148e+06	9.89405e+06	2.49218e+07	3.14552e+07	1.69162e+07	0.0359414	-1.34877	Down
	2.474_313.15251	Jwh 072	NA	NA	7.5095e+06	6.04241e+06	6.12084e+06	9.13287e+06	9.49069e+06	7.84239e+06	0.0325311	-0.427938	Down
	2.796_469.21644	Nefazodone	C07256	NULL	1.22709e+07	1.02658e+07	9.00879e+06	1.99167e+07	1.42543e+07	1.6488e+07	0.0233853	-0.683385	Down
	5.886_190.09964	Ligustilide	C16987	NA	6.37706e+06	5.47794e+06	5.89062e+06	7.28071e+06	6.75071e+06	7.46248e+06	0.0275007	-0.276464	Down
Negative	0.828_324.03726	Uridine monophosphate (ump)	C00105	map00240 Pyrimidine metabolism; map01100 Metabolic pathways	6.95343e+06	6.68245e+06	6.09232e+06	291467	460425	1.37774e+06	0.0329561	3.21158	Up
	1.051_282.09443	2'-o-methylinosine	NA	NA	4.4311e+06	4.07211e+06	4.53681e+06	3.09223e+06	3.79211e+06	3.60628e+06	0.0494349	0.313846	Up
	1.757_116.04736	Levulinic acid	NA	NA	9.7269e+06	7.50906e+06	7.98037e+06	6.92357e+06	5.424e+06	5.89037e+06	0.0385405	0.467415	Up
	3.365_179.06152	Cyclamic acid	C02824	map00930 Caprolactam degradation; map01120 Microbial metabolism in diverse environments	7.14459e+06	3.50729e+06	3.88102e+06	26879.8	38726.2	38165.8	0.000259988	7.12976	Up
	5.299_278.12953	N2,1-diphenyl-6-imino-1,6-dihydro-1,3,5-triazine-2,4-diamine	NA	NA	3.95265e+06	4.56094e+06	4.18607e+06	3.39709e+06	3.57214e+06	3.29389e+06	0.0190483	0.307321	Up
	5.3_422.17183	Mulberrin	NA	NA	2.24005e+07	2.28014e+07	2.20811e+07	1.94878e+07	1.82506e+07	1.77588e+07	0.0127265	0.277827	Up
	5.685_205.07368	Indole-3-lactic acid	C02043	NULL	1.94161e+07	1.90277e+07	2.35748e+07	1.34701e+07	9.74283e+06	1.18235e+07	0.00983821	0.823846	Up
	7.03_280.13067	Ipriflavone	NA	NA	9.15175e+06	1.0027e+07	1.141e+07	2.16514e+06	4.08457e+06	4.15443e+06	0.0269246	1.55584	Up
	7.573_374.19371	Adb-pinaca pentanoic acid metabolite	NA	NA	1.05619e+07	8.9979e+06	9.23701e+06	5.84157e+06	6.12266e+06	7.74719e+06	0.0285151	0.546879	Up
	8.021_405.21813	N-benzyl-2-{(3r,4s)-3-[(5-butyl-1,2-oxazol-3-yl)methyl]-4-piperidinyl}acetamide	NA	NA	1.67809e+06	2.649e+06	2.29491e+06	579110	792321	1.02118e+06	0.00923634	1.46868	Up
	0.745_132.08970	Ornithine	C01602	map00220 Arginine biosynthesis; map00330 Arginine and proline metabolism; map00472 D-Arginine and D-ornithine metabolism; map00480 Glutathione metabolism; map00999 Biosynthesis of secondary metabolites - unclassified; map01060 Biosynthesis of plant secondary metabolites; map01064 Biosynthesis of alkaloids derived from ornithine, lysine and nicotinic acid; map01100 Metabolic pathways; map01110 Bio…	1.03824e+08	1.20713e+08	1.26879e+08	1.87114e+08	2.03369e+08	1.87906e+08	0.00620088	-0.718863	Down
	10.331_610.27662	Manidipine	D08155	NA	480360	641919	480290	1.05195e+06	945530	665091	0.0481095	-0.732432	Down
	13.982_508.27902	N-[(1s,2s,8s,8as)-8-hydroxy-7-{(2s)-1-[(2r)-2-(methoxymethyl)-1-pyrrolidinyl]-1-oxo-2-propanyl}-1,4a-dimethyldecahydro-2-naphthalenyl]-5-pyrimidinecarboxamide	NA	NA	1.93743e+07	2.24522e+07	2.39821e+07	4.92373e+07	3.96281e+07	3.02119e+07	0.0384807	-0.85555	Down
	4.217_452.15240	Shanzhiside methyl ester	NA	NA	1.44491e+06	1.68391e+06	1.35558e+06	2.6892e+06	2.18675e+06	1.87767e+06	0.0394772	-0.590744	Down
	5.554_364.13655	Harpagide	NA	NA	1.35665e+06	1.56323e+06	1.67058e+06	2.90828e+06	2.17368e+06	2.00566e+06	0.0435863	-0.626662	Down
