# Supplementary material for: Effects of Different Chemicals on Sexual Regulation in Persimmon (Diospyros kaki Thunb.) Flowers
Source: Front Plant Sci. 2022 May 26;13:876086. doi: 10.3389/fpls.2022.876086 (PMC9179176; doi:10.3389/fpls.2022.876086)
Supplement: Supplementary file 7 [file Table_7.XLS]

## Sheet: sheet 1
Supplementary Table 9 Interaction value between metabolites and genes.
GeneID	Metabolite	Pearson	p-value
BGI_novel_G000367	Coumatetralyl	0.993523	6.28e-05
BGI_novel_G000777	Cyclamic acid	0.996819	1.52e-05
BGI_novel_G000913	Uridine monophosphate (ump)	-0.995475	3.07e-05
BGI_novel_G001147	Uridine monophosphate (ump)	-0.995092	3.61e-05
BGI_novel_G001222	1-linoleoyl glycerol	-0.99188	9.86e-05
BGI_novel_G001222	Monoolein	-0.995022	3.71e-05
BGI_novel_G001235	Ornithine	-0.995307	3.3e-05
BGI_novel_G001335	Monoolein	0.994766	4.1e-05
evm.TU.fragScaff_scaffold_101.310	Cyclamic acid	0.998228	4.71e-06
evm.TU.fragScaff_scaffold_101.538	Mulberrin	-0.997104	1.26e-05
evm.TU.fragScaff_scaffold_101.544	Uridine monophosphate (ump)	-0.992414	8.61e-05
evm.TU.fragScaff_scaffold_101.729	2-methoxy-n-[(3s,3as,8s,9s,9as,9bs)-3,5a,9-trimethyl-2-oxododecahydronaphtho[1,2-b]furan-8-yl]acetamide	-0.992345	8.77e-05
evm.TU.fragScaff_scaffold_101.729	4-(1,3-dithian-2-yliden)-3-methyl-1-(4-methylphenyl)-4,5-dihydro-1h-pyrazol-5-one	-0.992357	8.74e-05
evm.TU.fragScaff_scaffold_102.139	Ornithine	-0.99673	1.6e-05
evm.TU.fragScaff_scaffold_102.139	Uridine monophosphate (ump)	0.991225	0.000115169
evm.TU.fragScaff_scaffold_102.143	Ornithine	-0.995571	2.94e-05
evm.TU.fragScaff_scaffold_107.108	Anandamide (aea)	-0.992882	7.58e-05
evm.TU.fragScaff_scaffold_107.232	Ornithine	-0.991336	0.000112267
evm.TU.fragScaff_scaffold_107.329	Uridine monophosphate (ump)	-0.991148	0.000117202
evm.TU.fragScaff_scaffold_107.494	Uridine monophosphate (ump)	-0.996675	1.66e-05
evm.TU.fragScaff_scaffold_107.639	Ornithine	0.994088	5.23e-05
evm.TU.fragScaff_scaffold_107.678	5,7-dihydroxy-2-(4-hydroxy-3-methoxyphenyl)-6-(3-methyl-2-buten-1-yl)-2,3-dihydro-4h-chromen-4-one	-0.993307	6.7e-05
evm.TU.fragScaff_scaffold_109.42	Cyclamic acid	0.991725	0.000102436
evm.TU.fragScaff_scaffold_110.106	Ornithine	0.991848	9.94e-05
evm.TU.fragScaff_scaffold_110.183	Ornithine	-0.991523	0.000107478
evm.TU.fragScaff_scaffold_110.504	Uridine monophosphate (ump)	0.99681	1.52e-05
evm.TU.fragScaff_scaffold_113.204	Anandamide (aea)	0.99292	7.5e-05
evm.TU.fragScaff_scaffold_113.239	L-Isoleucine	-0.991546	0.000106915
evm.TU.fragScaff_scaffold_113.285	Cyclamic acid	0.998233	4.68e-06
evm.TU.fragScaff_scaffold_113.348	Ornithine	-0.998896	1.83e-06
evm.TU.fragScaff_scaffold_113.483	Cyclamic acid	0.991915	9.78e-05
evm.TU.fragScaff_scaffold_113.565	Monoolein	0.99526	3.36e-05
evm.TU.fragScaff_scaffold_113.578	5,7-dihydroxy-2-(4-hydroxy-3-methoxyphenyl)-6-(3-methyl-2-buten-1-yl)-2,3-dihydro-4h-chromen-4-one	-0.996686	1.65e-05
evm.TU.fragScaff_scaffold_116.100	N-acetylsphingosine	0.991769	0.000101344
evm.TU.fragScaff_scaffold_119.125	Cyclamic acid	0.9957	2.77e-05
evm.TU.fragScaff_scaffold_119.126	Cyclamic acid	0.996516	1.82e-05
evm.TU.fragScaff_scaffold_119.28	Ornithine	-0.99433	4.81e-05
evm.TU.fragScaff_scaffold_124.487	Uridine monophosphate (ump)	-0.995488	3.05e-05
evm.TU.fragScaff_scaffold_124.674	Ornithine	0.99834	4.13e-06
evm.TU.fragScaff_scaffold_124.698	Ornithine	-0.996042	2.35e-05
evm.TU.fragScaff_scaffold_124.698	Uridine monophosphate (ump)	0.991957	9.68e-05
evm.TU.fragScaff_scaffold_124.783	Withanolide a	0.992665	8.05e-05
evm.TU.fragScaff_scaffold_124.810	1-linoleoyl glycerol	0.990798	0.000126616
evm.TU.fragScaff_scaffold_124.898	Uridine monophosphate (ump)	-0.992386	8.67e-05
evm.TU.fragScaff_scaffold_124.917	L-Isoleucine	-0.996021	2.37e-05
evm.TU.fragScaff_scaffold_129.123	Monoolein	0.994353	4.77e-05
evm.TU.fragScaff_scaffold_129.149	Ethyl 2-cyano-2-[2-(3-phenyl-1h-pyrazol-5-yl)hydrazono]acetate	0.992618	8.16e-05
evm.TU.fragScaff_scaffold_129.149	N-benzylformamide	0.992793	7.77e-05
evm.TU.fragScaff_scaffold_129.541	Monoolein	0.991275	0.000113866
evm.TU.fragScaff_scaffold_15.28	Ornithine	-0.992795	7.77e-05
evm.TU.fragScaff_scaffold_16.1012	Ornithine	0.993634	6.07e-05
evm.TU.fragScaff_scaffold_16.1012	Uridine monophosphate (ump)	-0.990397	0.000137891
evm.TU.fragScaff_scaffold_16.107	Azithromycin impurity a	0.996358	1.99e-05
evm.TU.fragScaff_scaffold_16.501	Monoolein	0.992881	7.58e-05
evm.TU.fragScaff_scaffold_16.568	Anandamide (aea)	-0.9932	6.92e-05
evm.TU.fragScaff_scaffold_16.668	Mulberrin	-0.990741	0.000128191
evm.TU.fragScaff_scaffold_2.371	Uridine monophosphate (ump)	-0.995333	3.26e-05
evm.TU.fragScaff_scaffold_20.136	Uridine monophosphate (ump)	-0.991397	0.000110699
evm.TU.fragScaff_scaffold_25.88	Ornithine	-0.996774	1.56e-05
evm.TU.fragScaff_scaffold_25.88	Uridine monophosphate (ump)	0.991996	9.58e-05
evm.TU.fragScaff_scaffold_28.2	Ipriflavone	-0.991031	0.000120297
evm.TU.fragScaff_scaffold_3.158	2-methoxy-n-[(3s,3as,8s,9s,9as,9bs)-3,5a,9-trimethyl-2-oxododecahydronaphtho[1,2-b]furan-8-yl]acetamide	-0.991424	0.000110002
evm.TU.fragScaff_scaffold_3.290	Ornithine	0.991721	0.000102525
evm.TU.fragScaff_scaffold_32.137	1-linoleoyl glycerol	0.997477	9.54e-06
evm.TU.fragScaff_scaffold_32.51	Uridine monophosphate (ump)	0.996582	1.75e-05
evm.TU.fragScaff_scaffold_41.114	Ornithine	-0.997071	1.29e-05
evm.TU.fragScaff_scaffold_41.6	Uridine monophosphate (ump)	0.990394	0.000137966
evm.TU.fragScaff_scaffold_45.466	Ornithine	-0.993234	6.85e-05
evm.TU.fragScaff_scaffold_48.64	N-benzyl-2-{(3r,4s)-3-[(5-butyl-1,2-oxazol-3-yl)methyl]-4-piperidinyl}acetamide	0.993555	6.22e-05
evm.TU.fragScaff_scaffold_50.193	Ornithine	-0.991809	0.000100362
evm.TU.fragScaff_scaffold_50.193	Uridine monophosphate (ump)	0.99442	4.66e-05
evm.TU.fragScaff_scaffold_50.288	Cyclamic acid	0.996754	1.58e-05
evm.TU.fragScaff_scaffold_50.348	Cyclamic acid	0.993233	6.85e-05
evm.TU.fragScaff_scaffold_50.361	Cyclamic acid	0.990225	0.000142857
evm.TU.fragScaff_scaffold_54.91	Ornithine	0.992034	9.49e-05
evm.TU.fragScaff_scaffold_54.91	Uridine monophosphate (ump)	-0.991777	0.000101141
evm.TU.fragScaff_scaffold_56.188	Ornithine	0.991943	9.71e-05
evm.TU.fragScaff_scaffold_56.208	2-methoxy-n-[(3s,3as,8s,9s,9as,9bs)-3,5a,9-trimethyl-2-oxododecahydronaphtho[1,2-b]furan-8-yl]acetamide	0.993008	7.32e-05
evm.TU.fragScaff_scaffold_56.74	Ornithine	0.99136	0.000111645
evm.TU.fragScaff_scaffold_58.15	Ornithine	0.991091	0.000118713
evm.TU.fragScaff_scaffold_6.169	N-acetylsphingosine	0.995935	2.47e-05
evm.TU.fragScaff_scaffold_6.176	Azithromycin impurity a	0.996169	2.2e-05
evm.TU.fragScaff_scaffold_6.196	Monoolein	-0.991922	9.76e-05
evm.TU.fragScaff_scaffold_70.188	Cyclamic acid	0.992703	7.97e-05
evm.TU.fragScaff_scaffold_70.303	Monoolein	-0.992919	7.5e-05
evm.TU.fragScaff_scaffold_72.209	2-methoxy-n-[(3s,3as,8s,9s,9as,9bs)-3,5a,9-trimethyl-2-oxododecahydronaphtho[1,2-b]furan-8-yl]acetamide	0.992028	9.51e-05
evm.TU.fragScaff_scaffold_72.401	Monoolein	0.996603	1.73e-05
evm.TU.fragScaff_scaffold_77.189	Monoolein	0.991631	0.000104773
evm.TU.fragScaff_scaffold_78.150	Ornithine	-0.991894	9.83e-05
evm.TU.fragScaff_scaffold_78.301	Uridine monophosphate (ump)	-0.990571	0.000132946
evm.TU.fragScaff_scaffold_8.97	Ipriflavone	-0.990975	0.00012182
evm.TU.fragScaff_scaffold_87.30	Uridine monophosphate (ump)	0.992669	8.04e-05
evm.TU.fragScaff_scaffold_87.56	L-Isoleucine	-0.99146	0.000109089
evm.TU.fragScaff_scaffold_92.103	Monoolein	0.992983	7.37e-05
evm.TU.fragScaff_scaffold_92.1095	Cyclamic acid	0.996918	1.42e-05
evm.TU.fragScaff_scaffold_92.1098	Cyclamic acid	0.996092	2.29e-05
evm.TU.fragScaff_scaffold_92.174	Ornithine	-0.991584	0.000105941
evm.TU.fragScaff_scaffold_92.690	Monoolein	0.994912	3.88e-05
evm.TU.fragScaff_scaffold_92.895	Withanolide a	0.991372	0.000111349
evm.TU.fragScaff_scaffold_92.94	2-[(3s)-1-(1-methyl-4-piperidinyl)-3-pyrrolidinyl]-1h-benzimidazole-5-carbonitrile	-0.990378	0.000138417
evm.TU.original_scaffold_1005.2	Ornithine	-0.997237	1.14e-05
evm.TU.original_scaffold_1005.340	Ethyl 2-cyano-2-[2-(3-phenyl-1h-pyrazol-5-yl)hydrazono]acetate	0.99723	1.15e-05
evm.TU.original_scaffold_1005.454	Monoolein	0.99148	0.000108579
evm.TU.original_scaffold_1082.164	Monoolein	0.99707	1.29e-05
evm.TU.original_scaffold_1207.124	5,7-dihydroxy-2-(4-hydroxy-3-methoxyphenyl)-6-(3-methyl-2-buten-1-yl)-2,3-dihydro-4h-chromen-4-one	-0.99159	0.000105805
evm.TU.original_scaffold_1207.98	Uridine monophosphate (ump)	-0.990021	0.000148874
evm.TU.original_scaffold_1220.16	Prostaglandin e2-biotin	0.990457	0.000136157
evm.TU.original_scaffold_130.4	Monoolein	0.992458	8.51e-05
evm.TU.original_scaffold_1301.1	Azithromycin impurity a	0.990627	0.000131369
evm.TU.original_scaffold_1472.136	Anandamide (aea)	-0.99114	0.000117409
evm.TU.original_scaffold_1591.285_evm.TU.original_scaffold_1591.286	Uridine monophosphate (ump)	-0.990498	0.000135011
evm.TU.original_scaffold_1591.96	Monoolein	0.99248	8.46e-05
evm.TU.original_scaffold_1605.91	Uridine monophosphate (ump)	-0.992152	9.22e-05
evm.TU.original_scaffold_1639.234	Azithromycin impurity a	0.992454	8.52e-05
evm.TU.original_scaffold_1666.50	Ipriflavone	0.996818	1.52e-05
evm.TU.original_scaffold_169.51	1-linoleoyl glycerol	0.990753	0.000127864
evm.TU.original_scaffold_171.230	Taurodeoxycholic acid	0.991604	0.000105435
evm.TU.original_scaffold_171.610	2-[(3s)-1-(1-methyl-4-piperidinyl)-3-pyrrolidinyl]-1h-benzimidazole-5-carbonitrile	-0.992642	8.1e-05
evm.TU.original_scaffold_171.610	5,7-dihydroxy-2-(4-hydroxy-3-methoxyphenyl)-6-(3-methyl-2-buten-1-yl)-2,3-dihydro-4h-chromen-4-one	-0.990813	0.000126224
evm.TU.original_scaffold_171.686	Camphor	-0.995111	3.58e-05
evm.TU.original_scaffold_1853.131	Anandamide (aea)	0.993615	6.1e-05
evm.TU.original_scaffold_187.67	Anandamide (aea)	0.992012	9.55e-05
evm.TU.original_scaffold_195.309	Uridine monophosphate (ump)	-0.99164	0.000104532
evm.TU.original_scaffold_195.464	Ornithine	0.990743	0.000128146
evm.TU.original_scaffold_196.173	Monoolein	-0.993137	7.05e-05
evm.TU.original_scaffold_1962.166	N-[(1s,2s,8s,8as)-8-hydroxy-7-{(2s)-1-[(2r)-2-(methoxymethyl)-1-pyrrolidinyl]-1-oxo-2-propanyl}-1,4a-dimethyldecahydro-2-naphthalenyl]-5-pyrimidinecarboxamide	0.991353	0.000111821
evm.TU.original_scaffold_1962.374	Uridine monophosphate (ump)	-0.99262	8.15e-05
evm.TU.original_scaffold_1962.442	Cyclamic acid	0.996803	1.53e-05
evm.TU.original_scaffold_1962.85_evm.TU.original_scaffold_1962.86	Uridine monophosphate (ump)	-0.996064	2.32e-05
evm.TU.original_scaffold_2011.48	2-[(3s)-1-(1-methyl-4-piperidinyl)-3-pyrrolidinyl]-1h-benzimidazole-5-carbonitrile	0.991205	0.000115688
evm.TU.original_scaffold_2019.94	Ornithine	-0.991022	0.000120556
evm.TU.original_scaffold_203.124	Uridine monophosphate (ump)	0.995575	2.93e-05
evm.TU.original_scaffold_203.203	Uridine monophosphate (ump)	-0.992799	7.76e-05
evm.TU.original_scaffold_203.633	Uridine monophosphate (ump)	-0.995049	3.67e-05
evm.TU.original_scaffold_2136.24	5,7-dihydroxy-2-(4-hydroxy-3-methoxyphenyl)-6-(3-methyl-2-buten-1-yl)-2,3-dihydro-4h-chromen-4-one	-0.996018	2.38e-05
evm.TU.original_scaffold_2136.242	Uridine monophosphate (ump)	-0.99875	2.34e-06
evm.TU.original_scaffold_2136.72	Ornithine	-0.99114	0.00011739
evm.TU.original_scaffold_2151.23	Cyclamic acid	0.998458	3.56e-06
evm.TU.original_scaffold_2206.110	Ornithine	0.993229	6.86e-05
evm.TU.original_scaffold_2206.124	Mulberrin	-0.990173	0.000144395
evm.TU.original_scaffold_2278.137	4-(1,3-dithian-2-yliden)-3-methyl-1-(4-methylphenyl)-4,5-dihydro-1h-pyrazol-5-one	0.991177	0.000116434
evm.TU.original_scaffold_2278.265	Ornithine	-0.991636	0.000104642
evm.TU.original_scaffold_2281.143	2-hydroxycinnamic acid	0.997622	8.48e-06
evm.TU.original_scaffold_2281.210	2-methoxy-n-[(3s,3as,8s,9s,9as,9bs)-3,5a,9-trimethyl-2-oxododecahydronaphtho[1,2-b]furan-8-yl]acetamide	0.991608	0.000105343
evm.TU.original_scaffold_2315.54	5,7-dihydroxy-2-(4-hydroxy-3-methoxyphenyl)-6-(3-methyl-2-buten-1-yl)-2,3-dihydro-4h-chromen-4-one	-0.994375	4.74e-05
evm.TU.original_scaffold_2315.77	Azithromycin impurity a	0.99458	4.4e-05
evm.TU.original_scaffold_2323.48	Cyclamic acid	0.997937	6.38e-06
evm.TU.original_scaffold_2323.76	Uridine monophosphate (ump)	-0.994764	4.1e-05
evm.TU.original_scaffold_2380.225	Anandamide (aea)	0.991126	0.000117767
evm.TU.original_scaffold_2438.122	Anandamide (aea)	-0.990119	0.000145961
evm.TU.original_scaffold_2438.16	Uridine monophosphate (ump)	-0.992644	8.1e-05
evm.TU.original_scaffold_2438.206	Uridine monophosphate (ump)	-0.996563	1.77e-05
evm.TU.original_scaffold_2468.184	Monoolein	0.997322	1.08e-05
evm.TU.original_scaffold_2553.1	Uridine monophosphate (ump)	-0.992264	8.95e-05
evm.TU.original_scaffold_2577.75	Ornithine	0.990472	0.000135737
evm.TU.original_scaffold_2577.75	Uridine monophosphate (ump)	-0.991876	9.87e-05
evm.TU.original_scaffold_2736.2	Azithromycin impurity a	0.993669	6e-05
evm.TU.original_scaffold_2795.142	Uridine monophosphate (ump)	-0.997411	1e-05
evm.TU.original_scaffold_2795.38	Uridine monophosphate (ump)	-0.994119	5.18e-05
evm.TU.original_scaffold_2795.6	Ipriflavone	-0.990624	0.000131454
evm.TU.original_scaffold_284.153	Ipriflavone	-0.992075	9.4e-05
evm.TU.original_scaffold_284.80	Anandamide (aea)	0.990113	0.000146155
evm.TU.original_scaffold_463.136	1-linoleoyl glycerol	0.992233	9.03e-05
evm.TU.original_scaffold_463.24	Cyclamic acid	0.99849	3.42e-06
evm.TU.original_scaffold_544.10	Cyclamic acid	0.997796	7.28e-06
evm.TU.original_scaffold_571.123	Ornithine	-0.997526	9.17e-06
evm.TU.original_scaffold_571.173	Uridine monophosphate (ump)	-0.990524	0.000134281
evm.TU.original_scaffold_571.223	Monoolein	0.992289	8.9e-05
evm.TU.original_scaffold_571.268	1-linoleoyl glycerol	0.99887	1.92e-06
evm.TU.original_scaffold_571.629	Uridine monophosphate (ump)	-0.994927	3.85e-05
evm.TU.original_scaffold_571.652	2-methoxy-n-[(3s,3as,8s,9s,9as,9bs)-3,5a,9-trimethyl-2-oxododecahydronaphtho[1,2-b]furan-8-yl]acetamide	0.993765	5.82e-05
evm.TU.original_scaffold_683.6	Monoolein	0.995932	2.48e-05
evm.TU.original_scaffold_771.67	Ornithine	-0.990331	0.00013977
evm.TU.original_scaffold_815.143	Monoolein	0.999973	1.1e-09
evm.TU.original_scaffold_841.4	Cyclamic acid	0.995862	2.56e-05
evm.TU.original_scaffold_848.78	Ornithine	-0.995033	3.69e-05
evm.TU.original_scaffold_868.121	Ornithine	0.99164	0.000104551
evm.TU.original_scaffold_883.19	Ornithine	0.99171	0.000102805
evm.TU.original_scaffold_888.221	Monoolein	0.990059	0.000147742
evm.TU.original_scaffold_909.164	Uridine monophosphate (ump)	-0.990721	0.000128758
evm.TU.original_scaffold_909.231	N-[(1s,2s,8s,8as)-8-hydroxy-7-{(2s)-1-[(2r)-2-(methoxymethyl)-1-pyrrolidinyl]-1-oxo-2-propanyl}-1,4a-dimethyldecahydro-2-naphthalenyl]-5-pyrimidinecarboxamide	0.99144	0.000109609
evm.TU.original_scaffold_909.231	Prostaglandin e2-biotin	0.991543	0.000106973
evm.TU.original_scaffold_909.231	Taurodeoxycholic acid	0.995204	3.44e-05
evm.TU.original_scaffold_909.252	Ornithine	0.990587	0.000132486
evm.TU.original_scaffold_909.336	Azithromycin impurity a	0.995049	3.67e-05
evm.TU.original_scaffold_909.367_evm.TU.original_scaffold_909.368	Ornithine	-0.993558	6.21e-05
evm.TU.original_scaffold_909.68	Cyclamic acid	0.993129	7.07e-05
evm.TU.original_scaffold_909.97	5,7-dihydroxy-2-(4-hydroxy-3-methoxyphenyl)-6-(3-methyl-2-buten-1-yl)-2,3-dihydro-4h-chromen-4-one	-0.991391	0.000110856
evm.TU.original_scaffold_931.137	2-methoxy-n-[(3s,3as,8s,9s,9as,9bs)-3,5a,9-trimethyl-2-oxododecahydronaphtho[1,2-b]furan-8-yl]acetamide	-0.992358	8.74e-05
evm.TU.original_scaffold_931.314	1-linoleoyl glycerol	0.997583	8.76e-06
evm.TU.original_scaffold_931.467	Anandamide (aea)	-0.990362	0.00013889
evm.TU.original_scaffold_931.66	Monoolein	0.992639	8.11e-05
evm.TU.original_scaffold_934.97	Uridine monophosphate (ump)	-0.990563	0.000133155
evm.TU.original_scaffold_956.54	Uridine monophosphate (ump)	-0.995658	2.82e-05
evm.TU.original_scaffold_956.88	Ornithine	0.994457	4.6e-05
evm.TU.original_scaffold_968.38	2-methoxy-n-[(3s,3as,8s,9s,9as,9bs)-3,5a,9-trimethyl-2-oxododecahydronaphtho[1,2-b]furan-8-yl]acetamide	-0.991305	0.000113077
